# Supplementary material for: Identification of patients at risk of new onset heart failure: Utilizing a large statewide health information exchange to train and validate a risk prediction model
Source: PLoS One. 2021 Dec 10;16(12):e0260885. doi: 10.1371/journal.pone.0260885 (PMC8664210; doi:10.1371/journal.pone.0260885)
Supplement: S4 Table — (XLSX) [file pone.0260885.s007.xlsx]

## Sheet: Sheet1
Importance Rank	Type	Data					Data
22	Community Social Determinants	Patient's Zip Code area has a very low Median Income	Patient's Zip Code area has a very low Median Income	Patient's Zip Code area has a very low Median Income	Patient's Zip Code area has a very low Median Income	Patient's Zip Code area has a very low Median Income	Patient's Zip Code area has a very low Median Income
34	Community Social Determinants	Patient's Zip Code area has a low Median Income	Patient's Zip Code area has a low Median Income	Patient's Zip Code area has a low Median Income	Patient's Zip Code area has a low Median Income	Patient's Zip Code area has a low Median Income	Patient's Zip Code area has a low Median Income
62	Community Social Determinants	Patient's Zip Code area has a median Median Income	Patient's Zip Code area has a median Median Income	Patient's Zip Code area has a median Median Income	Patient's Zip Code area has a median Median Income	Patient's Zip Code area has a median Median Income	Patient's Zip Code area has a median Median Income
87	Community Social Determinants	Patient's Zip Code area has a high Median Income	Patient's Zip Code area has a high Median Income	Patient's Zip Code area has a high Median Income	Patient's Zip Code area has a high Median Income	Patient's Zip Code area has a high Median Income	Patient's Zip Code area has a high Median Income
322	Community Social Determinants	Patient's Zip Code area has a very high Median Income	Patient's Zip Code area has a very high Median Income	Patient's Zip Code area has a very high Median Income	Patient's Zip Code area has a very high Median Income	Patient's Zip Code area has a very high Median Income	Patient's Zip Code area has a very high Median Income
50	CPT4 Code	Surgical Procedures on Arteries and Veins	Surgical Procedures on Arteries and Veins	Surgical Procedures on Arteries and Veins	Surgical Procedures on Arteries and Veins	Surgical Procedures on Arteries and Veins	Surgical Procedures on Arteries and Veins
64	CPT4 Code	Established Patient Office or Other Outpatient Services	Established Patient Office or Other Outpatient Services	Established Patient Office or Other Outpatient Services	Established Patient Office or Other Outpatient Services	Established Patient Office or Other Outpatient Services	Established Patient Office or Other Outpatient Services
119	CPT4 Code	New or Established Patient Emergency Department Services	New or Established Patient Emergency Department Services	New or Established Patient Emergency Department Services	New or Established Patient Emergency Department Services	New or Established Patient Emergency Department Services	New or Established Patient Emergency Department Services
137	CPT4 Code	Chemistry Procedures	Chemistry Procedures	Chemistry Procedures	Chemistry Procedures	Chemistry Procedures	Chemistry Procedures
138	CPT4 Code	Hematology and Coagulation Procedures	Hematology and Coagulation Procedures	Hematology and Coagulation Procedures	Hematology and Coagulation Procedures	Hematology and Coagulation Procedures	Hematology and Coagulation Procedures
144	CPT4 Code	Urinalysis Procedures	Urinalysis Procedures	Urinalysis Procedures	Urinalysis Procedures	Urinalysis Procedures	Urinalysis Procedures
149	CPT4 Code	Surgical Procedures on the Rectum	Surgical Procedures on the Rectum	Surgical Procedures on the Rectum	Surgical Procedures on the Rectum	Surgical Procedures on the Rectum	Surgical Procedures on the Rectum
170	CPT4 Code	Microbiology Procedures	Microbiology Procedures	Microbiology Procedures	Microbiology Procedures	Microbiology Procedures	Microbiology Procedures
183	CPT4 Code	Application of Casts and Strapping	Application of Casts and Strapping	Application of Casts and Strapping	Application of Casts and Strapping	Application of Casts and Strapping	Application of Casts and Strapping
195	CPT4 Code	Therapeutic, Prophylactic, and Diagnostic Injections and Infusions (Excludes Chemotherapy and Other Highly Complex Drug or Highly Complex Biologic Agent Administration)	Therapeutic, Prophylactic, and Diagnostic Injections and Infusions (Excludes Chemotherapy and Other Highly Complex Drug or Highly Complex Biologic Agent Administration)	Therapeutic, Prophylactic, and Diagnostic Injections and Infusions (Excludes Chemotherapy and Other Highly Complex Drug or Highly Complex Biologic Agent Administration)	Therapeutic, Prophylactic, and Diagnostic Injections and Infusions (Excludes Chemotherapy and Other Highly Complex Drug or Highly Complex Biologic Agent Administration)	Therapeutic, Prophylactic, and Diagnostic Injections and Infusions (Excludes Chemotherapy and Other Highly Complex Drug or Highly Complex Biologic Agent Administration)	Therapeutic, Prophylactic, and Diagnostic Injections and Infusions (Excludes Chemotherapy and Other Highly Complex Drug or Highly Complex Biologic Agent Administration)
197	CPT4 Code	Cardiography Procedures	Cardiography Procedures	Cardiography Procedures	Cardiography Procedures	Cardiography Procedures	Cardiography Procedures
208	CPT4 Code	Established Patient Preventive Medicine Services	Established Patient Preventive Medicine Services	Established Patient Preventive Medicine Services	Established Patient Preventive Medicine Services	Established Patient Preventive Medicine Services	Established Patient Preventive Medicine Services
214	CPT4 Code	Surgical Procedures on the Skin, Subcutaneous and Accessory Structures	Surgical Procedures on the Skin, Subcutaneous and Accessory Structures	Surgical Procedures on the Skin, Subcutaneous and Accessory Structures	Surgical Procedures on the Skin, Subcutaneous and Accessory Structures	Surgical Procedures on the Skin, Subcutaneous and Accessory Structures	Surgical Procedures on the Skin, Subcutaneous and Accessory Structures
217	CPT4 Code	Surgical Procedures on the Posterior Segment of the Eye	Surgical Procedures on the Posterior Segment of the Eye	Surgical Procedures on the Posterior Segment of the Eye	Surgical Procedures on the Posterior Segment of the Eye	Surgical Procedures on the Posterior Segment of the Eye	Surgical Procedures on the Posterior Segment of the Eye
245	CPT4 Code	Surgical Procedures on the Nails	Surgical Procedures on the Nails	Surgical Procedures on the Nails	Surgical Procedures on the Nails	Surgical Procedures on the Nails	Surgical Procedures on the Nails
247	CPT4 Code	Organ or Disease Oriented Panels	Organ or Disease Oriented Panels	Organ or Disease Oriented Panels	Organ or Disease Oriented Panels	Organ or Disease Oriented Panels	Organ or Disease Oriented Panels
313	CPT4 Code	Pulmonary Diagnostic Testing and Therapies	Pulmonary Diagnostic Testing and Therapies	Pulmonary Diagnostic Testing and Therapies	Pulmonary Diagnostic Testing and Therapies	Pulmonary Diagnostic Testing and Therapies	Pulmonary Diagnostic Testing and Therapies
339	CPT4 Code	Vaccines, Toxoids	Vaccines, Toxoids	Vaccines, Toxoids	Vaccines, Toxoids	Vaccines, Toxoids	Vaccines, Toxoids
3	Demographics	Age Group (>=85)	Age Group (>=85)	Age Group (>=85)	Age Group (>=85)	Age Group (>=85)	Age Group (>=85)
4	Demographics	Age Group (75-84)	Age Group (75-84)	Age Group (75-84)	Age Group (75-84)	Age Group (75-84)	Age Group (75-84)
7	Demographics	Age Group (35-49)	Age Group (35-49)	Age Group (35-49)	Age Group (35-49)	Age Group (35-49)	Age Group (35-49)
8	Demographics	Age Group (50-64)	Age Group (50-64)	Age Group (50-64)	Age Group (50-64)	Age Group (50-64)	Age Group (50-64)
11	Demographics	Age Group (65-74)	Age Group (65-74)	Age Group (65-74)	Age Group (65-74)	Age Group (65-74)	Age Group (65-74)
17	Demographics	Male	Male	Male	Male	Male	Male
5	ICD10 Umbrella	Long term (current) drug therapy	Long term (current) drug therapy	Long term (current) drug therapy	Long term (current) drug therapy	Long term (current) drug therapy	Long term (current) drug therapy
6	ICD10 Umbrella	Other chronic obstructive pulmonary disease	Other chronic obstructive pulmonary disease	Other chronic obstructive pulmonary disease	Other chronic obstructive pulmonary disease	Other chronic obstructive pulmonary disease	Other chronic obstructive pulmonary disease
9	ICD10 Umbrella	Essential (primary) hypertension	Essential (primary) hypertension	Essential (primary) hypertension	Essential (primary) hypertension	Essential (primary) hypertension	Essential (primary) hypertension
10	ICD10 Umbrella	Presence of cardiac and vascular implants and grafts	Presence of cardiac and vascular implants and grafts	Presence of cardiac and vascular implants and grafts	Presence of cardiac and vascular implants and grafts	Presence of cardiac and vascular implants and grafts	Presence of cardiac and vascular implants and grafts
13	ICD10 Umbrella	Abnormalities of breathing	Abnormalities of breathing	Abnormalities of breathing	Abnormalities of breathing	Abnormalities of breathing	Abnormalities of breathing
16	ICD10 Umbrella	Hypertensive chronic kidney disease	Hypertensive chronic kidney disease	Hypertensive chronic kidney disease	Hypertensive chronic kidney disease	Hypertensive chronic kidney disease	Hypertensive chronic kidney disease
18	ICD10 Umbrella	Encounter for screening for malignant neoplasms	Encounter for screening for malignant neoplasms	Encounter for screening for malignant neoplasms	Encounter for screening for malignant neoplasms	Encounter for screening for malignant neoplasms	Encounter for screening for malignant neoplasms
21	ICD10 Umbrella	Encounter for general exam w/o complaint, susp or repeated dx	Encounter for general exam w/o complaint, susp or repeated dx	Encounter for general exam w/o complaint, susp or repeated dx	Encounter for general exam w/o complaint, susp or repeated dx	Encounter for general exam w/o complaint, susp or repeated dx	Encounter for general exam w/o complaint, susp or repeated dx
24	ICD10 Umbrella	Other peripheral vascular diseases	Other peripheral vascular diseases	Other peripheral vascular diseases	Other peripheral vascular diseases	Other peripheral vascular diseases	Other peripheral vascular diseases
26	ICD10 Umbrella	Disorders of lipoprotein metabolism and other lipidemias	Disorders of lipoprotein metabolism and other lipidemias	Disorders of lipoprotein metabolism and other lipidemias	Disorders of lipoprotein metabolism and other lipidemias	Disorders of lipoprotein metabolism and other lipidemias	Disorders of lipoprotein metabolism and other lipidemias
29	ICD10 Umbrella	Other pulmonary heart diseases	Other pulmonary heart diseases	Other pulmonary heart diseases	Other pulmonary heart diseases	Other pulmonary heart diseases	Other pulmonary heart diseases
33	ICD10 Umbrella	Encounter for adjustment and management of implanted device	Encounter for adjustment and management of implanted device	Encounter for adjustment and management of implanted device	Encounter for adjustment and management of implanted device	Encounter for adjustment and management of implanted device	Encounter for adjustment and management of implanted device
42	ICD10 Umbrella	Personal history of other diseases and conditions	Personal history of other diseases and conditions	Personal history of other diseases and conditions	Personal history of other diseases and conditions	Personal history of other diseases and conditions	Personal history of other diseases and conditions
66	ICD10 Umbrella	Atherosclerosis	Atherosclerosis	Atherosclerosis	Atherosclerosis	Atherosclerosis	Atherosclerosis
69	ICD10 Umbrella	Iron deficiency anemia	Iron deficiency anemia	Iron deficiency anemia	Iron deficiency anemia	Iron deficiency anemia	Iron deficiency anemia
77	ICD10 Umbrella	Other disorders of fluid, electrolyte and acid-base balance	Other disorders of fluid, electrolyte and acid-base balance	Other disorders of fluid, electrolyte and acid-base balance	Other disorders of fluid, electrolyte and acid-base balance	Other disorders of fluid, electrolyte and acid-base balance	Other disorders of fluid, electrolyte and acid-base balance
78	ICD10 Umbrella	Encounter for immunization	Encounter for immunization	Encounter for immunization	Encounter for immunization	Encounter for immunization	Encounter for immunization
81	ICD10 Umbrella	Alzheimer's disease	Alzheimer's disease	Alzheimer's disease	Alzheimer's disease	Alzheimer's disease	Alzheimer's disease
82	ICD10 Umbrella	Dermatophytosis	Dermatophytosis	Dermatophytosis	Dermatophytosis	Dermatophytosis	Dermatophytosis
88	ICD10 Umbrella	Atrioventricular and left bundle-branch block	Atrioventricular and left bundle-branch block	Atrioventricular and left bundle-branch block	Atrioventricular and left bundle-branch block	Atrioventricular and left bundle-branch block	Atrioventricular and left bundle-branch block
106	ICD10 Umbrella	Complications of cardiac and vascular prosth dev/grft	Complications of cardiac and vascular prosth dev/grft	Complications of cardiac and vascular prosth dev/grft	Complications of cardiac and vascular prosth dev/grft	Complications of cardiac and vascular prosth dev/grft	Complications of cardiac and vascular prosth dev/grft
109	ICD10 Umbrella	Encounter for other postprocedural aftercare	Encounter for other postprocedural aftercare	Encounter for other postprocedural aftercare	Encounter for other postprocedural aftercare	Encounter for other postprocedural aftercare	Encounter for other postprocedural aftercare
117	ICD10 Umbrella	Personal history of malignant neoplasm	Personal history of malignant neoplasm	Personal history of malignant neoplasm	Personal history of malignant neoplasm	Personal history of malignant neoplasm	Personal history of malignant neoplasm
118	ICD10 Umbrella	Oth symptoms and signs involving the circ and resp sys	Oth symptoms and signs involving the circ and resp sys	Oth symptoms and signs involving the circ and resp sys	Oth symptoms and signs involving the circ and resp sys	Oth symptoms and signs involving the circ and resp sys	Oth symptoms and signs involving the circ and resp sys
121	ICD10 Umbrella	Functional dyspepsia	Functional dyspepsia	Functional dyspepsia	Functional dyspepsia	Functional dyspepsia	Functional dyspepsia
123	ICD10 Umbrella	Purpura and other hemorrhagic conditions	Purpura and other hemorrhagic conditions	Purpura and other hemorrhagic conditions	Purpura and other hemorrhagic conditions	Purpura and other hemorrhagic conditions	Purpura and other hemorrhagic conditions
126	ICD10 Umbrella	Benign prostatic hyperplasia	Benign prostatic hyperplasia	Benign prostatic hyperplasia	Benign prostatic hyperplasia	Benign prostatic hyperplasia	Benign prostatic hyperplasia
130	ICD10 Umbrella	Asthma	Asthma	Asthma	Asthma	Asthma	Asthma
131	ICD10 Umbrella	Other functional intestinal disorders	Other functional intestinal disorders	Other functional intestinal disorders	Other functional intestinal disorders	Other functional intestinal disorders	Other functional intestinal disorders
132	ICD10 Umbrella	Cellulitis and acute lymphangitis	Cellulitis and acute lymphangitis	Cellulitis and acute lymphangitis	Cellulitis and acute lymphangitis	Cellulitis and acute lymphangitis	Cellulitis and acute lymphangitis
133	ICD10 Umbrella	Dizziness and giddiness	Dizziness and giddiness	Dizziness and giddiness	Dizziness and giddiness	Dizziness and giddiness	Dizziness and giddiness
142	ICD10 Umbrella	Syncope and collapse	Syncope and collapse	Syncope and collapse	Syncope and collapse	Syncope and collapse	Syncope and collapse
151	ICD10 Umbrella	Nausea and vomiting	Nausea and vomiting	Nausea and vomiting	Nausea and vomiting	Nausea and vomiting	Nausea and vomiting
154	ICD10 Umbrella	Place of occurrence of the external cause	Place of occurrence of the external cause	Place of occurrence of the external cause	Place of occurrence of the external cause	Place of occurrence of the external cause	Place of occurrence of the external cause
156	ICD10 Umbrella	Do not resuscitate	Do not resuscitate	Do not resuscitate	Do not resuscitate	Do not resuscitate	Do not resuscitate
157	ICD10 Umbrella	Multiple valve diseases	Multiple valve diseases	Multiple valve diseases	Multiple valve diseases	Multiple valve diseases	Multiple valve diseases
159	ICD10 Umbrella	Acute kidney failure	Acute kidney failure	Acute kidney failure	Acute kidney failure	Acute kidney failure	Acute kidney failure
162	ICD10 Umbrella	Malaise and fatigue	Malaise and fatigue	Malaise and fatigue	Malaise and fatigue	Malaise and fatigue	Malaise and fatigue
173	ICD10 Umbrella	Aphagia and dysphagia	Aphagia and dysphagia	Aphagia and dysphagia	Aphagia and dysphagia	Aphagia and dysphagia	Aphagia and dysphagia
174	ICD10 Umbrella	Deficiency of other B group vitamins	Deficiency of other B group vitamins	Deficiency of other B group vitamins	Deficiency of other B group vitamins	Deficiency of other B group vitamins	Deficiency of other B group vitamins
180	ICD10 Umbrella	Polyuria	Polyuria	Polyuria	Polyuria	Polyuria	Polyuria
182	ICD10 Umbrella	Other disorders of pancreatic internal secretion	Other disorders of pancreatic internal secretion	Other disorders of pancreatic internal secretion	Other disorders of pancreatic internal secretion	Other disorders of pancreatic internal secretion	Other disorders of pancreatic internal secretion
190	ICD10 Umbrella	Lymphoid leukemia	Lymphoid leukemia	Lymphoid leukemia	Lymphoid leukemia	Lymphoid leukemia	Lymphoid leukemia
193	ICD10 Umbrella	Other sepsis	Other sepsis	Other sepsis	Other sepsis	Other sepsis	Other sepsis
198	ICD10 Umbrella	Oth symptoms and signs involving the nervous and ms systems	Oth symptoms and signs involving the nervous and ms systems	Oth symptoms and signs involving the nervous and ms systems	Oth symptoms and signs involving the nervous and ms systems	Oth symptoms and signs involving the nervous and ms systems	Oth symptoms and signs involving the nervous and ms systems
199	ICD10 Umbrella	Problems related to lifestyle	Problems related to lifestyle	Problems related to lifestyle	Problems related to lifestyle	Problems related to lifestyle	Problems related to lifestyle
200	ICD10 Umbrella	Other systemic involvement of connective tissue	Other systemic involvement of connective tissue	Other systemic involvement of connective tissue	Other systemic involvement of connective tissue	Other systemic involvement of connective tissue	Other systemic involvement of connective tissue
202	ICD10 Umbrella	Gastritis and duodenitis	Gastritis and duodenitis	Gastritis and duodenitis	Gastritis and duodenitis	Gastritis and duodenitis	Gastritis and duodenitis
204	ICD10 Umbrella	Hemorrhage from respiratory passages	Hemorrhage from respiratory passages	Hemorrhage from respiratory passages	Hemorrhage from respiratory passages	Hemorrhage from respiratory passages	Hemorrhage from respiratory passages
205	ICD10 Umbrella	Osteoarthritis of hip	Osteoarthritis of hip	Osteoarthritis of hip	Osteoarthritis of hip	Osteoarthritis of hip	Osteoarthritis of hip
207	ICD10 Umbrella	Hematuria	Hematuria	Hematuria	Hematuria	Hematuria	Hematuria
210	ICD10 Umbrella	Hypertensive heart disease	Hypertensive heart disease	Hypertensive heart disease	Hypertensive heart disease	Hypertensive heart disease	Hypertensive heart disease
219	ICD10 Umbrella	Allergy status to drug/meds/biol subst	Allergy status to drug/meds/biol subst	Allergy status to drug/meds/biol subst	Allergy status to drug/meds/biol subst	Allergy status to drug/meds/biol subst	Allergy status to drug/meds/biol subst
220	ICD10 Umbrella	Abnormal blood-pressure reading, without diagnosis	Abnormal blood-pressure reading, without diagnosis	Abnormal blood-pressure reading, without diagnosis	Abnormal blood-pressure reading, without diagnosis	Abnormal blood-pressure reading, without diagnosis	Abnormal blood-pressure reading, without diagnosis
224	ICD10 Umbrella	Unspecified viral hepatitis	Unspecified viral hepatitis	Unspecified viral hepatitis	Unspecified viral hepatitis	Unspecified viral hepatitis	Unspecified viral hepatitis
228	ICD10 Umbrella	Zoster [herpes zoster]	Zoster [herpes zoster]	Zoster [herpes zoster]	Zoster [herpes zoster]	Zoster [herpes zoster]	Zoster [herpes zoster]
230	ICD10 Umbrella	Other disorders of bladder	Other disorders of bladder	Other disorders of bladder	Other disorders of bladder	Other disorders of bladder	Other disorders of bladder
235	ICD10 Umbrella	Other and unspecified abnormal findings in urine	Other and unspecified abnormal findings in urine	Other and unspecified abnormal findings in urine	Other and unspecified abnormal findings in urine	Other and unspecified abnormal findings in urine	Other and unspecified abnormal findings in urine
236	ICD10 Umbrella	Type 1 diabetes mellitus	Type 1 diabetes mellitus	Type 1 diabetes mellitus	Type 1 diabetes mellitus	Type 1 diabetes mellitus	Type 1 diabetes mellitus
237	ICD10 Umbrella	Lack of expected normal physiol dev in childhood and adults	Lack of expected normal physiol dev in childhood and adults	Lack of expected normal physiol dev in childhood and adults	Lack of expected normal physiol dev in childhood and adults	Lack of expected normal physiol dev in childhood and adults	Lack of expected normal physiol dev in childhood and adults
239	ICD10 Umbrella	Activity codes	Activity codes	Activity codes	Activity codes	Activity codes	Activity codes
241	ICD10 Umbrella	Other rheumatoid arthritis	Other rheumatoid arthritis	Other rheumatoid arthritis	Other rheumatoid arthritis	Other rheumatoid arthritis	Other rheumatoid arthritis
244	ICD10 Umbrella	Nonrheumatic tricuspid valve disorders	Nonrheumatic tricuspid valve disorders	Nonrheumatic tricuspid valve disorders	Nonrheumatic tricuspid valve disorders	Nonrheumatic tricuspid valve disorders	Nonrheumatic tricuspid valve disorders
246	ICD10 Umbrella	Other venous embolism and thrombosis	Other venous embolism and thrombosis	Other venous embolism and thrombosis	Other venous embolism and thrombosis	Other venous embolism and thrombosis	Other venous embolism and thrombosis
250	ICD10 Umbrella	Persons encntr health serv for oth cnsl and med advice, NEC	Persons encntr health serv for oth cnsl and med advice, NEC	Persons encntr health serv for oth cnsl and med advice, NEC	Persons encntr health serv for oth cnsl and med advice, NEC	Persons encntr health serv for oth cnsl and med advice, NEC	Persons encntr health serv for oth cnsl and med advice, NEC
257	ICD10 Umbrella	Other and unspecified polyneuropathies	Other and unspecified polyneuropathies	Other and unspecified polyneuropathies	Other and unspecified polyneuropathies	Other and unspecified polyneuropathies	Other and unspecified polyneuropathies
261	ICD10 Umbrella	Unspecified chronic bronchitis	Unspecified chronic bronchitis	Unspecified chronic bronchitis	Unspecified chronic bronchitis	Unspecified chronic bronchitis	Unspecified chronic bronchitis
263	ICD10 Umbrella	Other and unspecified hearing loss	Other and unspecified hearing loss	Other and unspecified hearing loss	Other and unspecified hearing loss	Other and unspecified hearing loss	Other and unspecified hearing loss
266	ICD10 Umbrella	Other disorders of bone density and structure	Other disorders of bone density and structure	Other disorders of bone density and structure	Other disorders of bone density and structure	Other disorders of bone density and structure	Other disorders of bone density and structure
267	ICD10 Umbrella	Cystitis	Cystitis	Cystitis	Cystitis	Cystitis	Cystitis
268	ICD10 Umbrella	Other inflammatory liver diseases	Other inflammatory liver diseases	Other inflammatory liver diseases	Other inflammatory liver diseases	Other inflammatory liver diseases	Other inflammatory liver diseases
269	ICD10 Umbrella	Other nutritional anemias	Other nutritional anemias	Other nutritional anemias	Other nutritional anemias	Other nutritional anemias	Other nutritional anemias
273	ICD10 Umbrella	Abnormal findings on diagnostic imaging of body structures	Abnormal findings on diagnostic imaging of body structures	Abnormal findings on diagnostic imaging of body structures	Abnormal findings on diagnostic imaging of body structures	Abnormal findings on diagnostic imaging of body structures	Abnormal findings on diagnostic imaging of body structures
274	ICD10 Umbrella	Hepatomegaly and splenomegaly, not elsewhere classified	Hepatomegaly and splenomegaly, not elsewhere classified	Hepatomegaly and splenomegaly, not elsewhere classified	Hepatomegaly and splenomegaly, not elsewhere classified	Hepatomegaly and splenomegaly, not elsewhere classified	Hepatomegaly and splenomegaly, not elsewhere classified
276	ICD10 Umbrella	Female genital prolapse	Female genital prolapse	Female genital prolapse	Female genital prolapse	Female genital prolapse	Female genital prolapse
277	ICD10 Umbrella	Soft tissue disorders related to use, overuse and pressure	Soft tissue disorders related to use, overuse and pressure	Soft tissue disorders related to use, overuse and pressure	Soft tissue disorders related to use, overuse and pressure	Soft tissue disorders related to use, overuse and pressure	Soft tissue disorders related to use, overuse and pressure
278	ICD10 Umbrella	Malignant neoplasm of bladder	Malignant neoplasm of bladder	Malignant neoplasm of bladder	Malignant neoplasm of bladder	Malignant neoplasm of bladder	Malignant neoplasm of bladder
279	ICD10 Umbrella	Alcoholic liver disease	Alcoholic liver disease	Alcoholic liver disease	Alcoholic liver disease	Alcoholic liver disease	Alcoholic liver disease
281	ICD10 Umbrella	Menopausal and other perimenopausal disorders	Menopausal and other perimenopausal disorders	Menopausal and other perimenopausal disorders	Menopausal and other perimenopausal disorders	Menopausal and other perimenopausal disorders	Menopausal and other perimenopausal disorders
284	ICD10 Umbrella	Other disorders of muscle	Other disorders of muscle	Other disorders of muscle	Other disorders of muscle	Other disorders of muscle	Other disorders of muscle
288	ICD10 Umbrella	Other diseases of digestive system	Other diseases of digestive system	Other diseases of digestive system	Other diseases of digestive system	Other diseases of digestive system	Other diseases of digestive system
290	ICD10 Umbrella	Headache	Headache	Headache	Headache	Headache	Headache
294	ICD10 Umbrella	Glaucoma	Glaucoma	Glaucoma	Glaucoma	Glaucoma	Glaucoma
296	ICD10 Umbrella	Seborrheic keratosis	Seborrheic keratosis	Seborrheic keratosis	Seborrheic keratosis	Seborrheic keratosis	Seborrheic keratosis
304	ICD10 Umbrella	Candidiasis	Candidiasis	Candidiasis	Candidiasis	Candidiasis	Candidiasis
306	ICD10 Umbrella	Other nontoxic goiter	Other nontoxic goiter	Other nontoxic goiter	Other nontoxic goiter	Other nontoxic goiter	Other nontoxic goiter
311	ICD10 Umbrella	Oth and unsp symptoms and signs involving the GU sys	Oth and unsp symptoms and signs involving the GU sys	Oth and unsp symptoms and signs involving the GU sys	Oth and unsp symptoms and signs involving the GU sys	Oth and unsp symptoms and signs involving the GU sys	Oth and unsp symptoms and signs involving the GU sys
312	ICD10 Umbrella	Persons encntr hlth serv for spec proc & trtmt, not crd out	Persons encntr hlth serv for spec proc & trtmt, not crd out	Persons encntr hlth serv for spec proc & trtmt, not crd out	Persons encntr hlth serv for spec proc & trtmt, not crd out	Persons encntr hlth serv for spec proc & trtmt, not crd out	Persons encntr hlth serv for spec proc & trtmt, not crd out
317	ICD10 Umbrella	Osteomyelitis	Osteomyelitis	Osteomyelitis	Osteomyelitis	Osteomyelitis	Osteomyelitis
331	ICD10 Umbrella	Other abnormal findings of blood chemistry	Other abnormal findings of blood chemistry	Other abnormal findings of blood chemistry	Other abnormal findings of blood chemistry	Other abnormal findings of blood chemistry	Other abnormal findings of blood chemistry
334	ICD10 Umbrella	Disorders of vitreous body	Disorders of vitreous body	Disorders of vitreous body	Disorders of vitreous body	Disorders of vitreous body	Disorders of vitreous body
337	ICD10 Umbrella	Malignant neoplasm of prostate	Malignant neoplasm of prostate	Malignant neoplasm of prostate	Malignant neoplasm of prostate	Malignant neoplasm of prostate	Malignant neoplasm of prostate
15	Laboratory	Patient had multiple abnormal laboratory tests (Glucose [Mass/volume] in Serum or Plasma) in the last 12 months	Patient had abnormal laboratory tests (Glucose [Mass/volume] in Serum or Plasma) in the last 12 months	abnormal laboratory tests (Glucose [Mass/volume] in Serum or Plasma) in the last 12 months	abnormal laboratory tests (Glucose [Mass/volume] in Serum or Plasma) in the last 12 months	abnormal laboratory test (Glucose [Mass/volume] in Serum or Plasma) in the last 12 months	Abnormal laboratory test: (Glucose [Mass/volume] in Serum or Plasma) in the last 12 months
20	Laboratory	Patient had multiple abnormal laboratory tests (Urea nitrogen Ser/Plas MCnc Pt Qn) in the last 12 months	Patient had abnormal laboratory tests (Urea nitrogen Ser/Plas MCnc Pt Qn) in the last 12 months	abnormal laboratory tests (Urea nitrogen Ser/Plas MCnc Pt Qn) in the last 12 months	abnormal laboratory tests (Urea nitrogen Ser/Plas MCnc Pt Qn) in the last 12 months	abnormal laboratory test (Urea nitrogen Ser/Plas MCnc Pt Qn) in the last 12 months	Abnormal laboratory test: (Urea nitrogen Ser/Plas MCnc Pt Qn) in the last 12 months
25	Laboratory	Patient had multiple abnormal laboratory tests (Creatinine Ser/Plas MCnc Pt Qn) in the last 12 months	Patient had abnormal laboratory tests (Creatinine Ser/Plas MCnc Pt Qn) in the last 12 months	abnormal laboratory tests (Creatinine Ser/Plas MCnc Pt Qn) in the last 12 months	abnormal laboratory tests (Creatinine Ser/Plas MCnc Pt Qn) in the last 12 months	abnormal laboratory test (Creatinine Ser/Plas MCnc Pt Qn) in the last 12 months	Abnormal laboratory test: (Creatinine Ser/Plas MCnc Pt Qn) in the last 12 months
28	Laboratory	Patient had multiple abnormal laboratory tests (INR in Blood by Coagulation assay) in the last 12 months	Patient had abnormal laboratory tests (INR in Blood by Coagulation assay) in the last 12 months	abnormal laboratory tests (INR in Blood by Coagulation assay) in the last 12 months	abnormal laboratory tests (INR in Blood by Coagulation assay) in the last 12 months	abnormal laboratory test (INR in Blood by Coagulation assay) in the last 12 months	Abnormal laboratory test: (INR in Blood by Coagulation assay) in the last 12 months
30	Laboratory	Patient had multiple abnormal laboratory tests (Erythrocyte distribution width RBC Ratio Pt Qn Automated count) in the last 12 months	Patient had abnormal laboratory tests (Erythrocyte distribution width RBC Ratio Pt Qn Automated count) in the last 12 months	abnormal laboratory tests (Erythrocyte distribution width RBC Ratio Pt Qn Automated count) in the last 12 months	abnormal laboratory tests (Erythrocyte distribution width RBC Ratio Pt Qn Automated count) in the last 12 months	abnormal laboratory test (Erythrocyte distribution width RBC Ratio Pt Qn Automated count) in the last 12 months	Abnormal laboratory test: (Erythrocyte distribution width RBC Ratio Pt Qn Automated count) in the last 12 months
32	Laboratory	Patient had multiple abnormal laboratory tests (Hemoglobin Bld MCnc Pt Qn) in the last 12 months	Patient had abnormal laboratory tests (Hemoglobin Bld MCnc Pt Qn) in the last 12 months	abnormal laboratory tests (Hemoglobin Bld MCnc Pt Qn) in the last 12 months	abnormal laboratory tests (Hemoglobin Bld MCnc Pt Qn) in the last 12 months	abnormal laboratory test (Hemoglobin Bld MCnc Pt Qn) in the last 12 months	Abnormal laboratory test: (Hemoglobin Bld MCnc Pt Qn) in the last 12 months
35	Laboratory	Patient had multiple abnormal laboratory tests (Colistin [Susceptibility] by Minimum inhibitory concentration (MIC)) in the last 12 months	Patient had abnormal laboratory tests (Colistin [Susceptibility] by Minimum inhibitory concentration (MIC)) in the last 12 months	abnormal laboratory tests (Colistin [Susceptibility] by Minimum inhibitory concentration (MIC)) in the last 12 months	abnormal laboratory tests (Colistin [Susceptibility] by Minimum inhibitory concentration (MIC)) in the last 12 months	abnormal laboratory test (Colistin [Susceptibility] by Minimum inhibitory concentration (MIC)) in the last 12 months	Abnormal laboratory test: (Colistin [Susceptibility] by Minimum inhibitory concentration (MIC)) in the last 12 months
38	Laboratory	Patient had multiple abnormal laboratory tests (Calcium [Mass/volume] in Serum or Plasma) in the last 12 months	Patient had abnormal laboratory tests (Calcium [Mass/volume] in Serum or Plasma) in the last 12 months	abnormal laboratory tests (Calcium [Mass/volume] in Serum or Plasma) in the last 12 months	abnormal laboratory tests (Calcium [Mass/volume] in Serum or Plasma) in the last 12 months	abnormal laboratory test (Calcium [Mass/volume] in Serum or Plasma) in the last 12 months	Abnormal laboratory test: (Calcium [Mass/volume] in Serum or Plasma) in the last 12 months
39	Laboratory	Patient had multiple abnormal laboratory tests (Hematocrit [Volume Fraction] of Blood by Automated count) in the last 12 months	Patient had abnormal laboratory tests (Hematocrit [Volume Fraction] of Blood by Automated count) in the last 12 months	abnormal laboratory tests (Hematocrit [Volume Fraction] of Blood by Automated count) in the last 12 months	abnormal laboratory tests (Hematocrit [Volume Fraction] of Blood by Automated count) in the last 12 months	abnormal laboratory test (Hematocrit [Volume Fraction] of Blood by Automated count) in the last 12 months	Abnormal laboratory test: (Hematocrit [Volume Fraction] of Blood by Automated count) in the last 12 months
41	Laboratory	Patient had multiple abnormal laboratory tests (Erythrocytes [#/volume] in Blood by Automated count) in the last 12 months	Patient had abnormal laboratory tests (Erythrocytes [#/volume] in Blood by Automated count) in the last 12 months	abnormal laboratory tests (Erythrocytes [#/volume] in Blood by Automated count) in the last 12 months	abnormal laboratory tests (Erythrocytes [#/volume] in Blood by Automated count) in the last 12 months	abnormal laboratory test (Erythrocytes [#/volume] in Blood by Automated count) in the last 12 months	Abnormal laboratory test: (Erythrocytes [#/volume] in Blood by Automated count) in the last 12 months
44	Laboratory	Patient had multiple abnormal laboratory tests (Platelets Bld NCnc Pt Qn Automated count) in the last 12 months	Patient had abnormal laboratory tests (Platelets Bld NCnc Pt Qn Automated count) in the last 12 months	abnormal laboratory tests (Platelets Bld NCnc Pt Qn Automated count) in the last 12 months	abnormal laboratory tests (Platelets Bld NCnc Pt Qn Automated count) in the last 12 months	abnormal laboratory test (Platelets Bld NCnc Pt Qn Automated count) in the last 12 months	Abnormal laboratory test: (Platelets Bld NCnc Pt Qn Automated count) in the last 12 months
49	Laboratory	Patient had multiple abnormal laboratory tests (Leukocytes Bld NCnc Pt Qn Automated count) in the last 12 months	Patient had abnormal laboratory tests (Leukocytes Bld NCnc Pt Qn Automated count) in the last 12 months	abnormal laboratory tests (Leukocytes Bld NCnc Pt Qn Automated count) in the last 12 months	abnormal laboratory tests (Leukocytes Bld NCnc Pt Qn Automated count) in the last 12 months	abnormal laboratory test (Leukocytes Bld NCnc Pt Qn Automated count) in the last 12 months	Abnormal laboratory test: (Leukocytes Bld NCnc Pt Qn Automated count) in the last 12 months
51	Laboratory	Patient had multiple abnormal laboratory tests (Erythrocyte mean corpuscular hemoglobin concentration [Mass/volume] by Automated count) in the last 12 months	Patient had abnormal laboratory tests (Erythrocyte mean corpuscular hemoglobin concentration [Mass/volume] by Automated count) in the last 12 months	abnormal laboratory tests (Erythrocyte mean corpuscular hemoglobin concentration [Mass/volume] by Automated count) in the last 12 months	abnormal laboratory tests (Erythrocyte mean corpuscular hemoglobin concentration [Mass/volume] by Automated count) in the last 12 months	abnormal laboratory test (Erythrocyte mean corpuscular hemoglobin concentration [Mass/volume] by Automated count) in the last 12 months	Abnormal laboratory test: (Erythrocyte mean corpuscular hemoglobin concentration [Mass/volume] by Automated count) in the last 12 months
52	Laboratory	Patient had multiple abnormal laboratory tests (Glomerular filtration rate/1.73 sq M predicted among non-blacks by Creatinine-based formula (MDRD)) in the last 12 months	Patient had abnormal laboratory tests (Glomerular filtration rate/1.73 sq M predicted among non-blacks by Creatinine-based formula (MDRD)) in the last 12 months	abnormal laboratory tests (Glomerular filtration rate/1.73 sq M predicted among non-blacks by Creatinine-based formula (MDRD)) in the last 12 months	abnormal laboratory tests (Glomerular filtration rate/1.73 sq M predicted among non-blacks by Creatinine-based formula (MDRD)) in the last 12 months	abnormal laboratory test (Glomerular filtration rate/1.73 sq M predicted among non-blacks by Creatinine-based formula (MDRD)) in the last 12 months	Abnormal laboratory test: (Glomerular filtration rate/1.73 sq M predicted among non-blacks by Creatinine-based formula (MDRD)) in the last 12 months
53	Laboratory	Patient had multiple abnormal laboratory tests (Hemoglobin A1c/Hemoglobin.total Bld MFr Pt Qn) in the last 12 months	Patient had abnormal laboratory tests (Hemoglobin A1c/Hemoglobin.total Bld MFr Pt Qn) in the last 12 months	abnormal laboratory tests (Hemoglobin A1c/Hemoglobin.total Bld MFr Pt Qn) in the last 12 months	abnormal laboratory tests (Hemoglobin A1c/Hemoglobin.total Bld MFr Pt Qn) in the last 12 months	abnormal laboratory test (Hemoglobin A1c/Hemoglobin.total Bld MFr Pt Qn) in the last 12 months	Abnormal laboratory test: (Hemoglobin A1c/Hemoglobin.total Bld MFr Pt Qn) in the last 12 months
54	Laboratory	Patient had multiple abnormal laboratory tests (Sodium Ser/Plas SCnc Pt Qn) in the last 12 months	Patient had abnormal laboratory tests (Sodium Ser/Plas SCnc Pt Qn) in the last 12 months	abnormal laboratory tests (Sodium Ser/Plas SCnc Pt Qn) in the last 12 months	abnormal laboratory tests (Sodium Ser/Plas SCnc Pt Qn) in the last 12 months	abnormal laboratory test (Sodium Ser/Plas SCnc Pt Qn) in the last 12 months	Abnormal laboratory test: (Sodium Ser/Plas SCnc Pt Qn) in the last 12 months
55	Laboratory	Patient had multiple abnormal laboratory tests (Potassium Ser/Plas SCnc Pt Qn) in the last 12 months	Patient had abnormal laboratory tests (Potassium Ser/Plas SCnc Pt Qn) in the last 12 months	abnormal laboratory tests (Potassium Ser/Plas SCnc Pt Qn) in the last 12 months	abnormal laboratory tests (Potassium Ser/Plas SCnc Pt Qn) in the last 12 months	abnormal laboratory test (Potassium Ser/Plas SCnc Pt Qn) in the last 12 months	Abnormal laboratory test: (Potassium Ser/Plas SCnc Pt Qn) in the last 12 months
57	Laboratory	Patient had multiple abnormal laboratory tests (Erythrocyte distribution width RBC EntVol Pt Qn Automated count) in the last 12 months	Patient had abnormal laboratory tests (Erythrocyte distribution width RBC EntVol Pt Qn Automated count) in the last 12 months	abnormal laboratory tests (Erythrocyte distribution width RBC EntVol Pt Qn Automated count) in the last 12 months	abnormal laboratory tests (Erythrocyte distribution width RBC EntVol Pt Qn Automated count) in the last 12 months	abnormal laboratory test (Erythrocyte distribution width RBC EntVol Pt Qn Automated count) in the last 12 months	Abnormal laboratory test: (Erythrocyte distribution width RBC EntVol Pt Qn Automated count) in the last 12 months
60	Laboratory	Patient had multiple abnormal laboratory tests (Neutrophils [#/volume] in Blood by Automated count) in the last 12 months	Patient had abnormal laboratory tests (Neutrophils [#/volume] in Blood by Automated count) in the last 12 months	abnormal laboratory tests (Neutrophils [#/volume] in Blood by Automated count) in the last 12 months	abnormal laboratory tests (Neutrophils [#/volume] in Blood by Automated count) in the last 12 months	abnormal laboratory test (Neutrophils [#/volume] in Blood by Automated count) in the last 12 months	Abnormal laboratory test: (Neutrophils [#/volume] in Blood by Automated count) in the last 12 months
63	Laboratory	Patient had multiple abnormal laboratory tests (Alkaline phosphatase Ser/Plas CCnc Pt Qn) in the last 12 months	Patient had abnormal laboratory tests (Alkaline phosphatase Ser/Plas CCnc Pt Qn) in the last 12 months	abnormal laboratory tests (Alkaline phosphatase Ser/Plas CCnc Pt Qn) in the last 12 months	abnormal laboratory tests (Alkaline phosphatase Ser/Plas CCnc Pt Qn) in the last 12 months	abnormal laboratory test (Alkaline phosphatase Ser/Plas CCnc Pt Qn) in the last 12 months	Abnormal laboratory test: (Alkaline phosphatase Ser/Plas CCnc Pt Qn) in the last 12 months
67	Laboratory	Patient had multiple abnormal laboratory tests (Carbon dioxide, total [Moles/volume] in Serum or Plasma) in the last 12 months	Patient had abnormal laboratory tests (Carbon dioxide, total [Moles/volume] in Serum or Plasma) in the last 12 months	abnormal laboratory tests (Carbon dioxide, total [Moles/volume] in Serum or Plasma) in the last 12 months	abnormal laboratory tests (Carbon dioxide, total [Moles/volume] in Serum or Plasma) in the last 12 months	abnormal laboratory test (Carbon dioxide, total [Moles/volume] in Serum or Plasma) in the last 12 months	Abnormal laboratory test: (Carbon dioxide, total [Moles/volume] in Serum or Plasma) in the last 12 months
71	Laboratory	Patient had multiple abnormal laboratory tests (Albumin [Mass/volume] in Serum or Plasma) in the last 12 months	Patient had abnormal laboratory tests (Albumin [Mass/volume] in Serum or Plasma) in the last 12 months	abnormal laboratory tests (Albumin [Mass/volume] in Serum or Plasma) in the last 12 months	abnormal laboratory tests (Albumin [Mass/volume] in Serum or Plasma) in the last 12 months	abnormal laboratory test (Albumin [Mass/volume] in Serum or Plasma) in the last 12 months	Abnormal laboratory test: (Albumin [Mass/volume] in Serum or Plasma) in the last 12 months
73	Laboratory	Patient had multiple abnormal laboratory tests (Lymphocytes Bld NCnc Pt Qn Automated count) in the last 12 months	Patient had abnormal laboratory tests (Lymphocytes Bld NCnc Pt Qn Automated count) in the last 12 months	abnormal laboratory tests (Lymphocytes Bld NCnc Pt Qn Automated count) in the last 12 months	abnormal laboratory tests (Lymphocytes Bld NCnc Pt Qn Automated count) in the last 12 months	abnormal laboratory test (Lymphocytes Bld NCnc Pt Qn Automated count) in the last 12 months	Abnormal laboratory test: (Lymphocytes Bld NCnc Pt Qn Automated count) in the last 12 months
74	Laboratory	Patient had multiple abnormal laboratory tests (Cholesterol Ser/Plas MCnc Pt Qn) in the last 12 months	Patient had abnormal laboratory tests (Cholesterol Ser/Plas MCnc Pt Qn) in the last 12 months	abnormal laboratory tests (Cholesterol Ser/Plas MCnc Pt Qn) in the last 12 months	abnormal laboratory tests (Cholesterol Ser/Plas MCnc Pt Qn) in the last 12 months	abnormal laboratory test (Cholesterol Ser/Plas MCnc Pt Qn) in the last 12 months	Abnormal laboratory test: (Cholesterol Ser/Plas MCnc Pt Qn) in the last 12 months
75	Laboratory	Patient had multiple abnormal laboratory tests (Anion gap Ser/Plas SCnc Pt Qn) in the last 12 months	Patient had abnormal laboratory tests (Anion gap Ser/Plas SCnc Pt Qn) in the last 12 months	abnormal laboratory tests (Anion gap Ser/Plas SCnc Pt Qn) in the last 12 months	abnormal laboratory tests (Anion gap Ser/Plas SCnc Pt Qn) in the last 12 months	abnormal laboratory test (Anion gap Ser/Plas SCnc Pt Qn) in the last 12 months	Abnormal laboratory test: (Anion gap Ser/Plas SCnc Pt Qn) in the last 12 months
76	Laboratory	Patient had multiple abnormal laboratory tests (Protein Ser/Plas MCnc Pt Qn) in the last 12 months	Patient had abnormal laboratory tests (Protein Ser/Plas MCnc Pt Qn) in the last 12 months	abnormal laboratory tests (Protein Ser/Plas MCnc Pt Qn) in the last 12 months	abnormal laboratory tests (Protein Ser/Plas MCnc Pt Qn) in the last 12 months	abnormal laboratory test (Protein Ser/Plas MCnc Pt Qn) in the last 12 months	Abnormal laboratory test: (Protein Ser/Plas MCnc Pt Qn) in the last 12 months
79	Laboratory	Patient had multiple abnormal laboratory tests (Bilirubin Ser/Plas MCnc Pt Qn) in the last 12 months	Patient had abnormal laboratory tests (Bilirubin Ser/Plas MCnc Pt Qn) in the last 12 months	abnormal laboratory tests (Bilirubin Ser/Plas MCnc Pt Qn) in the last 12 months	abnormal laboratory tests (Bilirubin Ser/Plas MCnc Pt Qn) in the last 12 months	abnormal laboratory test (Bilirubin Ser/Plas MCnc Pt Qn) in the last 12 months	Abnormal laboratory test: (Bilirubin Ser/Plas MCnc Pt Qn) in the last 12 months
83	Laboratory	Patient had multiple abnormal laboratory tests (Glomerular filtration rate/1.73 sq M.predicted [Volume Rate/Area] in Serum or Plasma by Creatinine-based formula (MDRD)) in the last 12 months	Patient had abnormal laboratory tests (Glomerular filtration rate/1.73 sq M.predicted [Volume Rate/Area] in Serum or Plasma by Creatinine-based formula (MDRD)) in the last 12 months	abnormal laboratory tests (Glomerular filtration rate/1.73 sq M.predicted [Volume Rate/Area] in Serum or Plasma by Creatinine-based formula (MDRD)) in the last 12 months	abnormal laboratory tests (Glomerular filtration rate/1.73 sq M.predicted [Volume Rate/Area] in Serum or Plasma by Creatinine-based formula (MDRD)) in the last 12 months	abnormal laboratory test (Glomerular filtration rate/1.73 sq M.predicted [Volume Rate/Area] in Serum or Plasma by Creatinine-based formula (MDRD)) in the last 12 months	Abnormal laboratory test: (Glomerular filtration rate/1.73 sq M.predicted [Volume Rate/Area] in Serum or Plasma by Creatinine-based formula (MDRD)) in the last 12 months
84	Laboratory	Patient had multiple abnormal laboratory tests (Triglyceride Ser/Plas MCnc Pt Qn) in the last 12 months	Patient had abnormal laboratory tests (Triglyceride Ser/Plas MCnc Pt Qn) in the last 12 months	abnormal laboratory tests (Triglyceride Ser/Plas MCnc Pt Qn) in the last 12 months	abnormal laboratory tests (Triglyceride Ser/Plas MCnc Pt Qn) in the last 12 months	abnormal laboratory test (Triglyceride Ser/Plas MCnc Pt Qn) in the last 12 months	Abnormal laboratory test: (Triglyceride Ser/Plas MCnc Pt Qn) in the last 12 months
85	Laboratory	Patient had multiple abnormal laboratory tests (Erythrocyte mean corpuscular volume [Entitic volume] by Automated count) in the last 12 months	Patient had abnormal laboratory tests (Erythrocyte mean corpuscular volume [Entitic volume] by Automated count) in the last 12 months	abnormal laboratory tests (Erythrocyte mean corpuscular volume [Entitic volume] by Automated count) in the last 12 months	abnormal laboratory tests (Erythrocyte mean corpuscular volume [Entitic volume] by Automated count) in the last 12 months	abnormal laboratory test (Erythrocyte mean corpuscular volume [Entitic volume] by Automated count) in the last 12 months	Abnormal laboratory test: (Erythrocyte mean corpuscular volume [Entitic volume] by Automated count) in the last 12 months
86	Laboratory	Patient had multiple abnormal laboratory tests (Aspartate aminotransferase [Enzymatic activity/volume] in Serum or Plasma) in the last 12 months	Patient had abnormal laboratory tests (Aspartate aminotransferase [Enzymatic activity/volume] in Serum or Plasma) in the last 12 months	abnormal laboratory tests (Aspartate aminotransferase [Enzymatic activity/volume] in Serum or Plasma) in the last 12 months	abnormal laboratory tests (Aspartate aminotransferase [Enzymatic activity/volume] in Serum or Plasma) in the last 12 months	abnormal laboratory test (Aspartate aminotransferase [Enzymatic activity/volume] in Serum or Plasma) in the last 12 months	Abnormal laboratory test: (Aspartate aminotransferase [Enzymatic activity/volume] in Serum or Plasma) in the last 12 months
91	Laboratory	Patient had multiple abnormal laboratory tests (Monocytes [#/volume] in Blood by Automated count) in the last 12 months	Patient had abnormal laboratory tests (Monocytes [#/volume] in Blood by Automated count) in the last 12 months	abnormal laboratory tests (Monocytes [#/volume] in Blood by Automated count) in the last 12 months	abnormal laboratory tests (Monocytes [#/volume] in Blood by Automated count) in the last 12 months	abnormal laboratory test (Monocytes [#/volume] in Blood by Automated count) in the last 12 months	Abnormal laboratory test: (Monocytes [#/volume] in Blood by Automated count) in the last 12 months
92	Laboratory	Patient had multiple abnormal laboratory tests (Natriuretic peptide B [Mass/volume] in Serum or Plasma) in the last 12 months	Patient had abnormal laboratory tests (Natriuretic peptide B [Mass/volume] in Serum or Plasma) in the last 12 months	abnormal laboratory tests (Natriuretic peptide B [Mass/volume] in Serum or Plasma) in the last 12 months	abnormal laboratory tests (Natriuretic peptide B [Mass/volume] in Serum or Plasma) in the last 12 months	abnormal laboratory test (Natriuretic peptide B [Mass/volume] in Serum or Plasma) in the last 12 months	Abnormal laboratory test: (Natriuretic peptide B [Mass/volume] in Serum or Plasma) in the last 12 months
94	Laboratory	Patient had multiple abnormal laboratory tests (Lymphocytes/100 leukocytes Bld NFr Pt Qn Automated count) in the last 12 months	Patient had abnormal laboratory tests (Lymphocytes/100 leukocytes Bld NFr Pt Qn Automated count) in the last 12 months	abnormal laboratory tests (Lymphocytes/100 leukocytes Bld NFr Pt Qn Automated count) in the last 12 months	abnormal laboratory tests (Lymphocytes/100 leukocytes Bld NFr Pt Qn Automated count) in the last 12 months	abnormal laboratory test (Lymphocytes/100 leukocytes Bld NFr Pt Qn Automated count) in the last 12 months	Abnormal laboratory test: (Lymphocytes/100 leukocytes Bld NFr Pt Qn Automated count) in the last 12 months
95	Laboratory	Patient had multiple abnormal laboratory tests (Glomerular filtration rate/1.73 sq M.predicted.black Ser/Plas ArVRat Pt Qn Creatinine-based formula (MDRD)) in the last 12 months	Patient had abnormal laboratory tests (Glomerular filtration rate/1.73 sq M.predicted.black Ser/Plas ArVRat Pt Qn Creatinine-based formula (MDRD)) in the last 12 months	abnormal laboratory tests (Glomerular filtration rate/1.73 sq M.predicted.black Ser/Plas ArVRat Pt Qn Creatinine-based formula (MDRD)) in the last 12 months	abnormal laboratory tests (Glomerular filtration rate/1.73 sq M.predicted.black Ser/Plas ArVRat Pt Qn Creatinine-based formula (MDRD)) in the last 12 months	abnormal laboratory test (Glomerular filtration rate/1.73 sq M.predicted.black Ser/Plas ArVRat Pt Qn Creatinine-based formula (MDRD)) in the last 12 months	Abnormal laboratory test: (Glomerular filtration rate/1.73 sq M.predicted.black Ser/Plas ArVRat Pt Qn Creatinine-based formula (MDRD)) in the last 12 months
98	Laboratory	Patient had multiple abnormal laboratory tests (Basophils Bld NCnc Pt Qn Automated count) in the last 12 months	Patient had abnormal laboratory tests (Basophils Bld NCnc Pt Qn Automated count) in the last 12 months	abnormal laboratory tests (Basophils Bld NCnc Pt Qn Automated count) in the last 12 months	abnormal laboratory tests (Basophils Bld NCnc Pt Qn Automated count) in the last 12 months	abnormal laboratory test (Basophils Bld NCnc Pt Qn Automated count) in the last 12 months	Abnormal laboratory test: (Basophils Bld NCnc Pt Qn Automated count) in the last 12 months
101	Laboratory	Patient had multiple abnormal laboratory tests (Prothrombin time (PT) in Platelet poor plasma by Coagulation assay) in the last 12 months	Patient had abnormal laboratory tests (Prothrombin time (PT) in Platelet poor plasma by Coagulation assay) in the last 12 months	abnormal laboratory tests (Prothrombin time (PT) in Platelet poor plasma by Coagulation assay) in the last 12 months	abnormal laboratory tests (Prothrombin time (PT) in Platelet poor plasma by Coagulation assay) in the last 12 months	abnormal laboratory test (Prothrombin time (PT) in Platelet poor plasma by Coagulation assay) in the last 12 months	Abnormal laboratory test: (Prothrombin time (PT) in Platelet poor plasma by Coagulation assay) in the last 12 months
103	Laboratory	Patient had multiple abnormal laboratory tests (Cholesterol in HDL [Mass/volume] in Serum or Plasma) in the last 12 months	Patient had abnormal laboratory tests (Cholesterol in HDL [Mass/volume] in Serum or Plasma) in the last 12 months	abnormal laboratory tests (Cholesterol in HDL [Mass/volume] in Serum or Plasma) in the last 12 months	abnormal laboratory tests (Cholesterol in HDL [Mass/volume] in Serum or Plasma) in the last 12 months	abnormal laboratory test (Cholesterol in HDL [Mass/volume] in Serum or Plasma) in the last 12 months	Abnormal laboratory test: (Cholesterol in HDL [Mass/volume] in Serum or Plasma) in the last 12 months
105	Laboratory	Patient had multiple abnormal laboratory tests (Erythrocyte mean corpuscular hemoglobin [Entitic mass] by Automated count) in the last 12 months	Patient had abnormal laboratory tests (Erythrocyte mean corpuscular hemoglobin [Entitic mass] by Automated count) in the last 12 months	abnormal laboratory tests (Erythrocyte mean corpuscular hemoglobin [Entitic mass] by Automated count) in the last 12 months	abnormal laboratory tests (Erythrocyte mean corpuscular hemoglobin [Entitic mass] by Automated count) in the last 12 months	abnormal laboratory test (Erythrocyte mean corpuscular hemoglobin [Entitic mass] by Automated count) in the last 12 months	Abnormal laboratory test: (Erythrocyte mean corpuscular hemoglobin [Entitic mass] by Automated count) in the last 12 months
107	Laboratory	Patient had multiple abnormal laboratory tests (Alanine aminotransferase Ser/Plas CCnc Pt Qn) in the last 12 months	Patient had abnormal laboratory tests (Alanine aminotransferase Ser/Plas CCnc Pt Qn) in the last 12 months	abnormal laboratory tests (Alanine aminotransferase Ser/Plas CCnc Pt Qn) in the last 12 months	abnormal laboratory tests (Alanine aminotransferase Ser/Plas CCnc Pt Qn) in the last 12 months	abnormal laboratory test (Alanine aminotransferase Ser/Plas CCnc Pt Qn) in the last 12 months	Abnormal laboratory test: (Alanine aminotransferase Ser/Plas CCnc Pt Qn) in the last 12 months
110	Laboratory	Patient had multiple abnormal laboratory tests (Eosinophils Bld NCnc Pt Qn Automated count) in the last 12 months	Patient had abnormal laboratory tests (Eosinophils Bld NCnc Pt Qn Automated count) in the last 12 months	abnormal laboratory tests (Eosinophils Bld NCnc Pt Qn Automated count) in the last 12 months	abnormal laboratory tests (Eosinophils Bld NCnc Pt Qn Automated count) in the last 12 months	abnormal laboratory test (Eosinophils Bld NCnc Pt Qn Automated count) in the last 12 months	Abnormal laboratory test: (Eosinophils Bld NCnc Pt Qn Automated count) in the last 12 months
111	Laboratory	Patient had multiple abnormal laboratory tests (Immature Granulocytes Absolute) in the last 12 months	Patient had abnormal laboratory tests (Immature Granulocytes Absolute) in the last 12 months	abnormal laboratory tests (Immature Granulocytes Absolute) in the last 12 months	abnormal laboratory tests (Immature Granulocytes Absolute) in the last 12 months	abnormal laboratory test (Immature Granulocytes Absolute) in the last 12 months	Abnormal laboratory test: (Immature Granulocytes Absolute) in the last 12 months
113	Laboratory	Patient had multiple abnormal laboratory tests (Neutrophils/100 leukocytes Bld NFr Pt Qn Automated count) in the last 12 months	Patient had abnormal laboratory tests (Neutrophils/100 leukocytes Bld NFr Pt Qn Automated count) in the last 12 months	abnormal laboratory tests (Neutrophils/100 leukocytes Bld NFr Pt Qn Automated count) in the last 12 months	abnormal laboratory tests (Neutrophils/100 leukocytes Bld NFr Pt Qn Automated count) in the last 12 months	abnormal laboratory test (Neutrophils/100 leukocytes Bld NFr Pt Qn Automated count) in the last 12 months	Abnormal laboratory test: (Neutrophils/100 leukocytes Bld NFr Pt Qn Automated count) in the last 12 months
116	Laboratory	Patient had multiple abnormal laboratory tests (Hemoglobin A1c/Hemoglobin.total Bld MFr Pt Qn HPLC) in the last 12 months	Patient had abnormal laboratory tests (Hemoglobin A1c/Hemoglobin.total Bld MFr Pt Qn HPLC) in the last 12 months	abnormal laboratory tests (Hemoglobin A1c/Hemoglobin.total Bld MFr Pt Qn HPLC) in the last 12 months	abnormal laboratory tests (Hemoglobin A1c/Hemoglobin.total Bld MFr Pt Qn HPLC) in the last 12 months	abnormal laboratory test (Hemoglobin A1c/Hemoglobin.total Bld MFr Pt Qn HPLC) in the last 12 months	Abnormal laboratory test: (Hemoglobin A1c/Hemoglobin.total Bld MFr Pt Qn HPLC) in the last 12 months
120	Laboratory	Patient had multiple abnormal laboratory tests (Glucose BldC MCnc Pt Qn) in the last 12 months	Patient had abnormal laboratory tests (Glucose BldC MCnc Pt Qn) in the last 12 months	abnormal laboratory tests (Glucose BldC MCnc Pt Qn) in the last 12 months	abnormal laboratory tests (Glucose BldC MCnc Pt Qn) in the last 12 months	abnormal laboratory test (Glucose BldC MCnc Pt Qn) in the last 12 months	Abnormal laboratory test: (Glucose BldC MCnc Pt Qn) in the last 12 months
122	Laboratory	Patient had multiple abnormal laboratory tests (Magnesium Ser/Plas MCnc Pt Qn) in the last 12 months	Patient had abnormal laboratory tests (Magnesium Ser/Plas MCnc Pt Qn) in the last 12 months	abnormal laboratory tests (Magnesium Ser/Plas MCnc Pt Qn) in the last 12 months	abnormal laboratory tests (Magnesium Ser/Plas MCnc Pt Qn) in the last 12 months	abnormal laboratory test (Magnesium Ser/Plas MCnc Pt Qn) in the last 12 months	Abnormal laboratory test: (Magnesium Ser/Plas MCnc Pt Qn) in the last 12 months
124	Laboratory	Patient had multiple abnormal laboratory tests (Monocytes/100 leukocytes in Blood by Automated count) in the last 12 months	Patient had abnormal laboratory tests (Monocytes/100 leukocytes in Blood by Automated count) in the last 12 months	abnormal laboratory tests (Monocytes/100 leukocytes in Blood by Automated count) in the last 12 months	abnormal laboratory tests (Monocytes/100 leukocytes in Blood by Automated count) in the last 12 months	abnormal laboratory test (Monocytes/100 leukocytes in Blood by Automated count) in the last 12 months	Abnormal laboratory test: (Monocytes/100 leukocytes in Blood by Automated count) in the last 12 months
125	Laboratory	Patient had multiple abnormal laboratory tests (Platelet mean volume [Entitic volume] in Blood by Automated count) in the last 12 months	Patient had abnormal laboratory tests (Platelet mean volume [Entitic volume] in Blood by Automated count) in the last 12 months	abnormal laboratory tests (Platelet mean volume [Entitic volume] in Blood by Automated count) in the last 12 months	abnormal laboratory tests (Platelet mean volume [Entitic volume] in Blood by Automated count) in the last 12 months	abnormal laboratory test (Platelet mean volume [Entitic volume] in Blood by Automated count) in the last 12 months	Abnormal laboratory test: (Platelet mean volume [Entitic volume] in Blood by Automated count) in the last 12 months
127	Laboratory	Patient had multiple abnormal laboratory tests (Troponin I.cardiac Ser/Plas MCnc Pt Qn) in the last 12 months	Patient had abnormal laboratory tests (Troponin I.cardiac Ser/Plas MCnc Pt Qn) in the last 12 months	abnormal laboratory tests (Troponin I.cardiac Ser/Plas MCnc Pt Qn) in the last 12 months	abnormal laboratory tests (Troponin I.cardiac Ser/Plas MCnc Pt Qn) in the last 12 months	abnormal laboratory test (Troponin I.cardiac Ser/Plas MCnc Pt Qn) in the last 12 months	Abnormal laboratory test: (Troponin I.cardiac Ser/Plas MCnc Pt Qn) in the last 12 months
129	Laboratory	Patient had multiple abnormal laboratory tests (Leukocyte esterase Ur Ql Strip) in the last 12 months	Patient had abnormal laboratory tests (Leukocyte esterase Ur Ql Strip) in the last 12 months	abnormal laboratory tests (Leukocyte esterase Ur Ql Strip) in the last 12 months	abnormal laboratory tests (Leukocyte esterase Ur Ql Strip) in the last 12 months	abnormal laboratory test (Leukocyte esterase Ur Ql Strip) in the last 12 months	Abnormal laboratory test: (Leukocyte esterase Ur Ql Strip) in the last 12 months
135	Laboratory	Patient had multiple abnormal laboratory tests (Erythrocytes [#/area] in Urine sediment by Microscopy high power field) in the last 12 months	Patient had abnormal laboratory tests (Erythrocytes [#/area] in Urine sediment by Microscopy high power field) in the last 12 months	abnormal laboratory tests (Erythrocytes [#/area] in Urine sediment by Microscopy high power field) in the last 12 months	abnormal laboratory tests (Erythrocytes [#/area] in Urine sediment by Microscopy high power field) in the last 12 months	abnormal laboratory test (Erythrocytes [#/area] in Urine sediment by Microscopy high power field) in the last 12 months	Abnormal laboratory test: (Erythrocytes [#/area] in Urine sediment by Microscopy high power field) in the last 12 months
136	Laboratory	Patient had multiple abnormal laboratory tests (Iron [Mass/volume] in Serum or Plasma) in the last 12 months	Patient had abnormal laboratory tests (Iron [Mass/volume] in Serum or Plasma) in the last 12 months	abnormal laboratory tests (Iron [Mass/volume] in Serum or Plasma) in the last 12 months	abnormal laboratory tests (Iron [Mass/volume] in Serum or Plasma) in the last 12 months	abnormal laboratory test (Iron [Mass/volume] in Serum or Plasma) in the last 12 months	Abnormal laboratory test: (Iron [Mass/volume] in Serum or Plasma) in the last 12 months
140	Laboratory	Patient had multiple abnormal laboratory tests (Estimated average glucose) in the last 12 months	Patient had abnormal laboratory tests (Estimated average glucose) in the last 12 months	abnormal laboratory tests (Estimated average glucose) in the last 12 months	abnormal laboratory tests (Estimated average glucose) in the last 12 months	abnormal laboratory test (Estimated average glucose) in the last 12 months	Abnormal laboratory test: (Estimated average glucose) in the last 12 months
141	Laboratory	Patient had multiple abnormal laboratory tests (EOSINOPHIL%) in the last 12 months	Patient had abnormal laboratory tests (EOSINOPHIL%) in the last 12 months	abnormal laboratory tests (EOSINOPHIL%) in the last 12 months	abnormal laboratory tests (EOSINOPHIL%) in the last 12 months	abnormal laboratory test (EOSINOPHIL%) in the last 12 months	Abnormal laboratory test: (EOSINOPHIL%) in the last 12 months
143	Laboratory	Patient had multiple abnormal laboratory tests (PH Urine LsCnc Pt Qn Test strip) in the last 12 months	Patient had abnormal laboratory tests (PH Urine LsCnc Pt Qn Test strip) in the last 12 months	abnormal laboratory tests (PH Urine LsCnc Pt Qn Test strip) in the last 12 months	abnormal laboratory tests (PH Urine LsCnc Pt Qn Test strip) in the last 12 months	abnormal laboratory test (PH Urine LsCnc Pt Qn Test strip) in the last 12 months	Abnormal laboratory test: (PH Urine LsCnc Pt Qn Test strip) in the last 12 months
145	Laboratory	Patient had multiple abnormal laboratory tests (Activated partial thromboplastin time (aPTT) in Platelet poor plasma by Coagulation assay) in the last 12 months	Patient had abnormal laboratory tests (Activated partial thromboplastin time (aPTT) in Platelet poor plasma by Coagulation assay) in the last 12 months	abnormal laboratory tests (Activated partial thromboplastin time (aPTT) in Platelet poor plasma by Coagulation assay) in the last 12 months	abnormal laboratory tests (Activated partial thromboplastin time (aPTT) in Platelet poor plasma by Coagulation assay) in the last 12 months	abnormal laboratory test (Activated partial thromboplastin time (aPTT) in Platelet poor plasma by Coagulation assay) in the last 12 months	Abnormal laboratory test: (Activated partial thromboplastin time (aPTT) in Platelet poor plasma by Coagulation assay) in the last 12 months
147	Laboratory	Patient had multiple abnormal laboratory tests (Oxygen [Partial pressure] in Arterial blood) in the last 12 months	Patient had abnormal laboratory tests (Oxygen [Partial pressure] in Arterial blood) in the last 12 months	abnormal laboratory tests (Oxygen [Partial pressure] in Arterial blood) in the last 12 months	abnormal laboratory tests (Oxygen [Partial pressure] in Arterial blood) in the last 12 months	abnormal laboratory test (Oxygen [Partial pressure] in Arterial blood) in the last 12 months	Abnormal laboratory test: (Oxygen [Partial pressure] in Arterial blood) in the last 12 months
148	Laboratory	Patient had multiple abnormal laboratory tests (Cholecalciferol (Vit D3) [Mass/volume] in Serum or Plasma) in the last 12 months	Patient had abnormal laboratory tests (Cholecalciferol (Vit D3) [Mass/volume] in Serum or Plasma) in the last 12 months	abnormal laboratory tests (Cholecalciferol (Vit D3) [Mass/volume] in Serum or Plasma) in the last 12 months	abnormal laboratory tests (Cholecalciferol (Vit D3) [Mass/volume] in Serum or Plasma) in the last 12 months	abnormal laboratory test (Cholecalciferol (Vit D3) [Mass/volume] in Serum or Plasma) in the last 12 months	Abnormal laboratory test: (Cholecalciferol (Vit D3) [Mass/volume] in Serum or Plasma) in the last 12 months
152	Laboratory	Patient had multiple abnormal laboratory tests (Parathyrin.intact Ser/Plas MCnc Pt Qn) in the last 12 months	Patient had abnormal laboratory tests (Parathyrin.intact Ser/Plas MCnc Pt Qn) in the last 12 months	abnormal laboratory tests (Parathyrin.intact Ser/Plas MCnc Pt Qn) in the last 12 months	abnormal laboratory tests (Parathyrin.intact Ser/Plas MCnc Pt Qn) in the last 12 months	abnormal laboratory test (Parathyrin.intact Ser/Plas MCnc Pt Qn) in the last 12 months	Abnormal laboratory test: (Parathyrin.intact Ser/Plas MCnc Pt Qn) in the last 12 months
161	Laboratory	Patient had multiple abnormal laboratory tests (Protein Urine MCnc Pt Qn Test strip) in the last 12 months	Patient had abnormal laboratory tests (Protein Urine MCnc Pt Qn Test strip) in the last 12 months	abnormal laboratory tests (Protein Urine MCnc Pt Qn Test strip) in the last 12 months	abnormal laboratory tests (Protein Urine MCnc Pt Qn Test strip) in the last 12 months	abnormal laboratory test (Protein Urine MCnc Pt Qn Test strip) in the last 12 months	Abnormal laboratory test: (Protein Urine MCnc Pt Qn Test strip) in the last 12 months
163	Laboratory	Patient had multiple abnormal laboratory tests (Immature granulocytes [#/volume] in Blood by Automated count) in the last 12 months	Patient had abnormal laboratory tests (Immature granulocytes [#/volume] in Blood by Automated count) in the last 12 months	abnormal laboratory tests (Immature granulocytes [#/volume] in Blood by Automated count) in the last 12 months	abnormal laboratory tests (Immature granulocytes [#/volume] in Blood by Automated count) in the last 12 months	abnormal laboratory test (Immature granulocytes [#/volume] in Blood by Automated count) in the last 12 months	Abnormal laboratory test: (Immature granulocytes [#/volume] in Blood by Automated count) in the last 12 months
164	Laboratory	Patient had multiple abnormal laboratory tests (Cholesterol.in LDL Ser/Plas MCnc Pt Qn Calculated) in the last 12 months	Patient had abnormal laboratory tests (Cholesterol.in LDL Ser/Plas MCnc Pt Qn Calculated) in the last 12 months	abnormal laboratory tests (Cholesterol.in LDL Ser/Plas MCnc Pt Qn Calculated) in the last 12 months	abnormal laboratory tests (Cholesterol.in LDL Ser/Plas MCnc Pt Qn Calculated) in the last 12 months	abnormal laboratory test (Cholesterol.in LDL Ser/Plas MCnc Pt Qn Calculated) in the last 12 months	Abnormal laboratory test: (Cholesterol.in LDL Ser/Plas MCnc Pt Qn Calculated) in the last 12 months
165	Laboratory	Patient had multiple abnormal laboratory tests (IG# XN) in the last 12 months	Patient had abnormal laboratory tests (IG# XN) in the last 12 months	abnormal laboratory tests (IG# XN) in the last 12 months	abnormal laboratory tests (IG# XN) in the last 12 months	abnormal laboratory test (IG# XN) in the last 12 months	Abnormal laboratory test: (IG# XN) in the last 12 months
166	Laboratory	Patient had multiple abnormal laboratory tests (Phosphate [Mass/volume] in Serum or Plasma) in the last 12 months	Patient had abnormal laboratory tests (Phosphate [Mass/volume] in Serum or Plasma) in the last 12 months	abnormal laboratory tests (Phosphate [Mass/volume] in Serum or Plasma) in the last 12 months	abnormal laboratory tests (Phosphate [Mass/volume] in Serum or Plasma) in the last 12 months	abnormal laboratory test (Phosphate [Mass/volume] in Serum or Plasma) in the last 12 months	Abnormal laboratory test: (Phosphate [Mass/volume] in Serum or Plasma) in the last 12 months
167	Laboratory	Patient had multiple abnormal laboratory tests (NON-HDL CHOLESTEROL) in the last 12 months	Patient had abnormal laboratory tests (NON-HDL CHOLESTEROL) in the last 12 months	abnormal laboratory tests (NON-HDL CHOLESTEROL) in the last 12 months	abnormal laboratory tests (NON-HDL CHOLESTEROL) in the last 12 months	abnormal laboratory test (NON-HDL CHOLESTEROL) in the last 12 months	Abnormal laboratory test: (NON-HDL CHOLESTEROL) in the last 12 months
171	Laboratory	Patient had multiple abnormal laboratory tests (Troponin T.cardiac [Mass/volume] in Serum or Plasma) in the last 12 months	Patient had abnormal laboratory tests (Troponin T.cardiac [Mass/volume] in Serum or Plasma) in the last 12 months	abnormal laboratory tests (Troponin T.cardiac [Mass/volume] in Serum or Plasma) in the last 12 months	abnormal laboratory tests (Troponin T.cardiac [Mass/volume] in Serum or Plasma) in the last 12 months	abnormal laboratory test (Troponin T.cardiac [Mass/volume] in Serum or Plasma) in the last 12 months	Abnormal laboratory test: (Troponin T.cardiac [Mass/volume] in Serum or Plasma) in the last 12 months
172	Laboratory	Patient had multiple abnormal laboratory tests (Casts [Type] in Urine sediment by Light microscopy) in the last 12 months	Patient had abnormal laboratory tests (Casts [Type] in Urine sediment by Light microscopy) in the last 12 months	abnormal laboratory tests (Casts [Type] in Urine sediment by Light microscopy) in the last 12 months	abnormal laboratory tests (Casts [Type] in Urine sediment by Light microscopy) in the last 12 months	abnormal laboratory test (Casts [Type] in Urine sediment by Light microscopy) in the last 12 months	Abnormal laboratory test: (Casts [Type] in Urine sediment by Light microscopy) in the last 12 months
175	Laboratory	Patient had multiple abnormal laboratory tests (Microalbumin/Creatinine [Mass Ratio] in Urine) in the last 12 months	Patient had abnormal laboratory tests (Microalbumin/Creatinine [Mass Ratio] in Urine) in the last 12 months	abnormal laboratory tests (Microalbumin/Creatinine [Mass Ratio] in Urine) in the last 12 months	abnormal laboratory tests (Microalbumin/Creatinine [Mass Ratio] in Urine) in the last 12 months	abnormal laboratory test (Microalbumin/Creatinine [Mass Ratio] in Urine) in the last 12 months	Abnormal laboratory test: (Microalbumin/Creatinine [Mass Ratio] in Urine) in the last 12 months
178	Laboratory	Patient had multiple abnormal laboratory tests (Lipase [Enzymatic activity/volume] in Serum or Plasma) in the last 12 months	Patient had abnormal laboratory tests (Lipase [Enzymatic activity/volume] in Serum or Plasma) in the last 12 months	abnormal laboratory tests (Lipase [Enzymatic activity/volume] in Serum or Plasma) in the last 12 months	abnormal laboratory tests (Lipase [Enzymatic activity/volume] in Serum or Plasma) in the last 12 months	abnormal laboratory test (Lipase [Enzymatic activity/volume] in Serum or Plasma) in the last 12 months	Abnormal laboratory test: (Lipase [Enzymatic activity/volume] in Serum or Plasma) in the last 12 months
179	Laboratory	Patient had multiple abnormal laboratory tests (Natriuretic peptide.B prohormone [Mass/volume] in Serum or Plasma) in the last 12 months	Patient had abnormal laboratory tests (Natriuretic peptide.B prohormone [Mass/volume] in Serum or Plasma) in the last 12 months	abnormal laboratory tests (Natriuretic peptide.B prohormone [Mass/volume] in Serum or Plasma) in the last 12 months	abnormal laboratory tests (Natriuretic peptide.B prohormone [Mass/volume] in Serum or Plasma) in the last 12 months	abnormal laboratory test (Natriuretic peptide.B prohormone [Mass/volume] in Serum or Plasma) in the last 12 months	Abnormal laboratory test: (Natriuretic peptide.B prohormone [Mass/volume] in Serum or Plasma) in the last 12 months
181	Laboratory	Patient had multiple abnormal laboratory tests (Hemoglobin Urine ACnc Pt Ord Test strip) in the last 12 months	Patient had abnormal laboratory tests (Hemoglobin Urine ACnc Pt Ord Test strip) in the last 12 months	abnormal laboratory tests (Hemoglobin Urine ACnc Pt Ord Test strip) in the last 12 months	abnormal laboratory tests (Hemoglobin Urine ACnc Pt Ord Test strip) in the last 12 months	abnormal laboratory test (Hemoglobin Urine ACnc Pt Ord Test strip) in the last 12 months	Abnormal laboratory test: (Hemoglobin Urine ACnc Pt Ord Test strip) in the last 12 months
184	Laboratory	Patient had multiple abnormal laboratory tests (Thyrotropin Ser/Plas ACnc Pt Qn) in the last 12 months	Patient had abnormal laboratory tests (Thyrotropin Ser/Plas ACnc Pt Qn) in the last 12 months	abnormal laboratory tests (Thyrotropin Ser/Plas ACnc Pt Qn) in the last 12 months	abnormal laboratory tests (Thyrotropin Ser/Plas ACnc Pt Qn) in the last 12 months	abnormal laboratory test (Thyrotropin Ser/Plas ACnc Pt Qn) in the last 12 months	Abnormal laboratory test: (Thyrotropin Ser/Plas ACnc Pt Qn) in the last 12 months
186	Laboratory	Patient had multiple abnormal laboratory tests (C reactive protein [Mass/volume] in Serum or Plasma) in the last 12 months	Patient had abnormal laboratory tests (C reactive protein [Mass/volume] in Serum or Plasma) in the last 12 months	abnormal laboratory tests (C reactive protein [Mass/volume] in Serum or Plasma) in the last 12 months	abnormal laboratory tests (C reactive protein [Mass/volume] in Serum or Plasma) in the last 12 months	abnormal laboratory test (C reactive protein [Mass/volume] in Serum or Plasma) in the last 12 months	Abnormal laboratory test: (C reactive protein [Mass/volume] in Serum or Plasma) in the last 12 months
189	Laboratory	Patient had multiple abnormal laboratory tests (Microalbumin/Creatinine [Ratio] in Urine) in the last 12 months	Patient had abnormal laboratory tests (Microalbumin/Creatinine [Ratio] in Urine) in the last 12 months	abnormal laboratory tests (Microalbumin/Creatinine [Ratio] in Urine) in the last 12 months	abnormal laboratory tests (Microalbumin/Creatinine [Ratio] in Urine) in the last 12 months	abnormal laboratory test (Microalbumin/Creatinine [Ratio] in Urine) in the last 12 months	Abnormal laboratory test: (Microalbumin/Creatinine [Ratio] in Urine) in the last 12 months
191	Laboratory	Patient had multiple abnormal laboratory tests (Leukocytes [Presence] in Urine sediment by Light microscopy) in the last 12 months	Patient had abnormal laboratory tests (Leukocytes [Presence] in Urine sediment by Light microscopy) in the last 12 months	abnormal laboratory tests (Leukocytes [Presence] in Urine sediment by Light microscopy) in the last 12 months	abnormal laboratory tests (Leukocytes [Presence] in Urine sediment by Light microscopy) in the last 12 months	abnormal laboratory test (Leukocytes [Presence] in Urine sediment by Light microscopy) in the last 12 months	Abnormal laboratory test: (Leukocytes [Presence] in Urine sediment by Light microscopy) in the last 12 months
192	Laboratory	Patient had multiple abnormal laboratory tests (Erythrocyte sedimentation rate) in the last 12 months	Patient had abnormal laboratory tests (Erythrocyte sedimentation rate) in the last 12 months	abnormal laboratory tests (Erythrocyte sedimentation rate) in the last 12 months	abnormal laboratory tests (Erythrocyte sedimentation rate) in the last 12 months	abnormal laboratory test (Erythrocyte sedimentation rate) in the last 12 months	Abnormal laboratory test: (Erythrocyte sedimentation rate) in the last 12 months
201	Laboratory	Patient had multiple abnormal laboratory tests (Appearance of Urine) in the last 12 months	Patient had abnormal laboratory tests (Appearance of Urine) in the last 12 months	abnormal laboratory tests (Appearance of Urine) in the last 12 months	abnormal laboratory tests (Appearance of Urine) in the last 12 months	abnormal laboratory test (Appearance of Urine) in the last 12 months	Abnormal laboratory test: (Appearance of Urine) in the last 12 months
203	Laboratory	Patient had multiple abnormal laboratory tests (Fasting glucose [Mass/volume] in Serum or Plasma) in the last 12 months	Patient had abnormal laboratory tests (Fasting glucose [Mass/volume] in Serum or Plasma) in the last 12 months	abnormal laboratory tests (Fasting glucose [Mass/volume] in Serum or Plasma) in the last 12 months	abnormal laboratory tests (Fasting glucose [Mass/volume] in Serum or Plasma) in the last 12 months	abnormal laboratory test (Fasting glucose [Mass/volume] in Serum or Plasma) in the last 12 months	Abnormal laboratory test: (Fasting glucose [Mass/volume] in Serum or Plasma) in the last 12 months
206	Laboratory	Patient had multiple abnormal laboratory tests (Amylase Ser/Plas CCnc Pt Qn) in the last 12 months	Patient had abnormal laboratory tests (Amylase Ser/Plas CCnc Pt Qn) in the last 12 months	abnormal laboratory tests (Amylase Ser/Plas CCnc Pt Qn) in the last 12 months	abnormal laboratory tests (Amylase Ser/Plas CCnc Pt Qn) in the last 12 months	abnormal laboratory test (Amylase Ser/Plas CCnc Pt Qn) in the last 12 months	Abnormal laboratory test: (Amylase Ser/Plas CCnc Pt Qn) in the last 12 months
209	Laboratory	Patient had multiple abnormal laboratory tests (Cholesterol.in LDL Ser/Plas MCnc Pt Qn) in the last 12 months	Patient had abnormal laboratory tests (Cholesterol.in LDL Ser/Plas MCnc Pt Qn) in the last 12 months	abnormal laboratory tests (Cholesterol.in LDL Ser/Plas MCnc Pt Qn) in the last 12 months	abnormal laboratory tests (Cholesterol.in LDL Ser/Plas MCnc Pt Qn) in the last 12 months	abnormal laboratory test (Cholesterol.in LDL Ser/Plas MCnc Pt Qn) in the last 12 months	Abnormal laboratory test: (Cholesterol.in LDL Ser/Plas MCnc Pt Qn) in the last 12 months
212	Laboratory	Patient had multiple abnormal laboratory tests (Iron saturation [Molar fraction] in Serum or Plasma) in the last 12 months	Patient had abnormal laboratory tests (Iron saturation [Molar fraction] in Serum or Plasma) in the last 12 months	abnormal laboratory tests (Iron saturation [Molar fraction] in Serum or Plasma) in the last 12 months	abnormal laboratory tests (Iron saturation [Molar fraction] in Serum or Plasma) in the last 12 months	abnormal laboratory test (Iron saturation [Molar fraction] in Serum or Plasma) in the last 12 months	Abnormal laboratory test: (Iron saturation [Molar fraction] in Serum or Plasma) in the last 12 months
213	Laboratory	Patient had multiple abnormal laboratory tests (Urate Ser/Plas MCnc Pt Qn) in the last 12 months	Patient had abnormal laboratory tests (Urate Ser/Plas MCnc Pt Qn) in the last 12 months	abnormal laboratory tests (Urate Ser/Plas MCnc Pt Qn) in the last 12 months	abnormal laboratory tests (Urate Ser/Plas MCnc Pt Qn) in the last 12 months	abnormal laboratory test (Urate Ser/Plas MCnc Pt Qn) in the last 12 months	Abnormal laboratory test: (Urate Ser/Plas MCnc Pt Qn) in the last 12 months
215	Laboratory	Patient had multiple abnormal laboratory tests (Bilirubin [Presence] in Urine by Confirmatory method) in the last 12 months	Patient had abnormal laboratory tests (Bilirubin [Presence] in Urine by Confirmatory method) in the last 12 months	abnormal laboratory tests (Bilirubin [Presence] in Urine by Confirmatory method) in the last 12 months	abnormal laboratory tests (Bilirubin [Presence] in Urine by Confirmatory method) in the last 12 months	abnormal laboratory test (Bilirubin [Presence] in Urine by Confirmatory method) in the last 12 months	Abnormal laboratory test: (Bilirubin [Presence] in Urine by Confirmatory method) in the last 12 months
216	Laboratory	Patient had multiple abnormal laboratory tests (Carbon dioxide BldA PPres Pt Qn) in the last 12 months	Patient had abnormal laboratory tests (Carbon dioxide BldA PPres Pt Qn) in the last 12 months	abnormal laboratory tests (Carbon dioxide BldA PPres Pt Qn) in the last 12 months	abnormal laboratory tests (Carbon dioxide BldA PPres Pt Qn) in the last 12 months	abnormal laboratory test (Carbon dioxide BldA PPres Pt Qn) in the last 12 months	Abnormal laboratory test: (Carbon dioxide BldA PPres Pt Qn) in the last 12 months
218	Laboratory	Patient had multiple abnormal laboratory tests (Erythrocytes Normal) in the last 12 months	Patient had abnormal laboratory tests (Erythrocytes Normal) in the last 12 months	abnormal laboratory tests (Erythrocytes Normal) in the last 12 months	abnormal laboratory tests (Erythrocytes Normal) in the last 12 months	abnormal laboratory test (Erythrocytes Normal) in the last 12 months	Abnormal laboratory test: (Erythrocytes Normal) in the last 12 months
221	Laboratory	Patient had multiple abnormal laboratory tests (Glucose [Presence] in Urine by Test strip) in the last 12 months	Patient had abnormal laboratory tests (Glucose [Presence] in Urine by Test strip) in the last 12 months	abnormal laboratory tests (Glucose [Presence] in Urine by Test strip) in the last 12 months	abnormal laboratory tests (Glucose [Presence] in Urine by Test strip) in the last 12 months	abnormal laboratory test (Glucose [Presence] in Urine by Test strip) in the last 12 months	Abnormal laboratory test: (Glucose [Presence] in Urine by Test strip) in the last 12 months
223	Laboratory	Patient had multiple abnormal laboratory tests (HEMOGLOBIN UR) in the last 12 months	Patient had abnormal laboratory tests (HEMOGLOBIN UR) in the last 12 months	abnormal laboratory tests (HEMOGLOBIN UR) in the last 12 months	abnormal laboratory tests (HEMOGLOBIN UR) in the last 12 months	abnormal laboratory test (HEMOGLOBIN UR) in the last 12 months	Abnormal laboratory test: (HEMOGLOBIN UR) in the last 12 months
225	Laboratory	Patient had multiple abnormal laboratory tests (Basophils/100 leukocytes Bld NFr Pt Qn Automated count) in the last 12 months	Patient had abnormal laboratory tests (Basophils/100 leukocytes Bld NFr Pt Qn Automated count) in the last 12 months	abnormal laboratory tests (Basophils/100 leukocytes Bld NFr Pt Qn Automated count) in the last 12 months	abnormal laboratory tests (Basophils/100 leukocytes Bld NFr Pt Qn Automated count) in the last 12 months	abnormal laboratory test (Basophils/100 leukocytes Bld NFr Pt Qn Automated count) in the last 12 months	Abnormal laboratory test: (Basophils/100 leukocytes Bld NFr Pt Qn Automated count) in the last 12 months
231	Laboratory	Patient had multiple abnormal laboratory tests (Epithelial cells [#/area] in Urine sediment by Microscopy high power field) in the last 12 months	Patient had abnormal laboratory tests (Epithelial cells [#/area] in Urine sediment by Microscopy high power field) in the last 12 months	abnormal laboratory tests (Epithelial cells [#/area] in Urine sediment by Microscopy high power field) in the last 12 months	abnormal laboratory tests (Epithelial cells [#/area] in Urine sediment by Microscopy high power field) in the last 12 months	abnormal laboratory test (Epithelial cells [#/area] in Urine sediment by Microscopy high power field) in the last 12 months	Abnormal laboratory test: (Epithelial cells [#/area] in Urine sediment by Microscopy high power field) in the last 12 months
232	Laboratory	Patient had multiple abnormal laboratory tests (Iron binding capacity [Mass/volume] in Serum or Plasma) in the last 12 months	Patient had abnormal laboratory tests (Iron binding capacity [Mass/volume] in Serum or Plasma) in the last 12 months	abnormal laboratory tests (Iron binding capacity [Mass/volume] in Serum or Plasma) in the last 12 months	abnormal laboratory tests (Iron binding capacity [Mass/volume] in Serum or Plasma) in the last 12 months	abnormal laboratory test (Iron binding capacity [Mass/volume] in Serum or Plasma) in the last 12 months	Abnormal laboratory test: (Iron binding capacity [Mass/volume] in Serum or Plasma) in the last 12 months
233	Laboratory	Patient had multiple abnormal laboratory tests (Lymphocytes/100 leukocytes Bld NFr Pt Qn) in the last 12 months	Patient had abnormal laboratory tests (Lymphocytes/100 leukocytes Bld NFr Pt Qn) in the last 12 months	abnormal laboratory tests (Lymphocytes/100 leukocytes Bld NFr Pt Qn) in the last 12 months	abnormal laboratory tests (Lymphocytes/100 leukocytes Bld NFr Pt Qn) in the last 12 months	abnormal laboratory test (Lymphocytes/100 leukocytes Bld NFr Pt Qn) in the last 12 months	Abnormal laboratory test: (Lymphocytes/100 leukocytes Bld NFr Pt Qn) in the last 12 months
234	Laboratory	Patient had multiple abnormal laboratory tests (Microscopic observation [Identifier] in Urine sediment by Light microscopy) in the last 12 months	Patient had abnormal laboratory tests (Microscopic observation [Identifier] in Urine sediment by Light microscopy) in the last 12 months	abnormal laboratory tests (Microscopic observation [Identifier] in Urine sediment by Light microscopy) in the last 12 months	abnormal laboratory tests (Microscopic observation [Identifier] in Urine sediment by Light microscopy) in the last 12 months	abnormal laboratory test (Microscopic observation [Identifier] in Urine sediment by Light microscopy) in the last 12 months	Abnormal laboratory test: (Microscopic observation [Identifier] in Urine sediment by Light microscopy) in the last 12 months
238	Laboratory	Patient had multiple abnormal laboratory tests (Nitrite Urine ACnc Pt Ord Test strip.automated) in the last 12 months	Patient had abnormal laboratory tests (Nitrite Urine ACnc Pt Ord Test strip.automated) in the last 12 months	abnormal laboratory tests (Nitrite Urine ACnc Pt Ord Test strip.automated) in the last 12 months	abnormal laboratory tests (Nitrite Urine ACnc Pt Ord Test strip.automated) in the last 12 months	abnormal laboratory test (Nitrite Urine ACnc Pt Ord Test strip.automated) in the last 12 months	Abnormal laboratory test: (Nitrite Urine ACnc Pt Ord Test strip.automated) in the last 12 months
240	Laboratory	Patient had multiple abnormal laboratory tests (FibroMeter Platelet Count) in the last 12 months	Patient had abnormal laboratory tests (FibroMeter Platelet Count) in the last 12 months	abnormal laboratory tests (FibroMeter Platelet Count) in the last 12 months	abnormal laboratory tests (FibroMeter Platelet Count) in the last 12 months	abnormal laboratory test (FibroMeter Platelet Count) in the last 12 months	Abnormal laboratory test: (FibroMeter Platelet Count) in the last 12 months
242	Laboratory	Patient had multiple abnormal laboratory tests (Aspartate aminotransferase Ser/Plas CCnc Pt Qn With P-5'-P) in the last 12 months	Patient had abnormal laboratory tests (Aspartate aminotransferase Ser/Plas CCnc Pt Qn With P-5'-P) in the last 12 months	abnormal laboratory tests (Aspartate aminotransferase Ser/Plas CCnc Pt Qn With P-5'-P) in the last 12 months	abnormal laboratory tests (Aspartate aminotransferase Ser/Plas CCnc Pt Qn With P-5'-P) in the last 12 months	abnormal laboratory test (Aspartate aminotransferase Ser/Plas CCnc Pt Qn With P-5'-P) in the last 12 months	Abnormal laboratory test: (Aspartate aminotransferase Ser/Plas CCnc Pt Qn With P-5'-P) in the last 12 months
248	Laboratory	Patient had multiple abnormal laboratory tests (Bicarbonate BldA SCnc Pt Qn) in the last 12 months	Patient had abnormal laboratory tests (Bicarbonate BldA SCnc Pt Qn) in the last 12 months	abnormal laboratory tests (Bicarbonate BldA SCnc Pt Qn) in the last 12 months	abnormal laboratory tests (Bicarbonate BldA SCnc Pt Qn) in the last 12 months	abnormal laboratory test (Bicarbonate BldA SCnc Pt Qn) in the last 12 months	Abnormal laboratory test: (Bicarbonate BldA SCnc Pt Qn) in the last 12 months
251	Laboratory	Patient had multiple abnormal laboratory tests (Leukocytes [#/volume] corrected for nucleated erythrocytes in Blood by Automated count) in the last 12 months	Patient had abnormal laboratory tests (Leukocytes [#/volume] corrected for nucleated erythrocytes in Blood by Automated count) in the last 12 months	abnormal laboratory tests (Leukocytes [#/volume] corrected for nucleated erythrocytes in Blood by Automated count) in the last 12 months	abnormal laboratory tests (Leukocytes [#/volume] corrected for nucleated erythrocytes in Blood by Automated count) in the last 12 months	abnormal laboratory test (Leukocytes [#/volume] corrected for nucleated erythrocytes in Blood by Automated count) in the last 12 months	Abnormal laboratory test: (Leukocytes [#/volume] corrected for nucleated erythrocytes in Blood by Automated count) in the last 12 months
252	Laboratory	Patient had multiple abnormal laboratory tests (Bilirubin.direct [Mass/volume] in Serum or Plasma) in the last 12 months	Patient had abnormal laboratory tests (Bilirubin.direct [Mass/volume] in Serum or Plasma) in the last 12 months	abnormal laboratory tests (Bilirubin.direct [Mass/volume] in Serum or Plasma) in the last 12 months	abnormal laboratory tests (Bilirubin.direct [Mass/volume] in Serum or Plasma) in the last 12 months	abnormal laboratory test (Bilirubin.direct [Mass/volume] in Serum or Plasma) in the last 12 months	Abnormal laboratory test: (Bilirubin.direct [Mass/volume] in Serum or Plasma) in the last 12 months
253	Laboratory	Patient had multiple abnormal laboratory tests (Anisocytosis Bld ACnc Pt Ord Microscopy.light) in the last 12 months	Patient had abnormal laboratory tests (Anisocytosis Bld ACnc Pt Ord Microscopy.light) in the last 12 months	abnormal laboratory tests (Anisocytosis Bld ACnc Pt Ord Microscopy.light) in the last 12 months	abnormal laboratory tests (Anisocytosis Bld ACnc Pt Ord Microscopy.light) in the last 12 months	abnormal laboratory test (Anisocytosis Bld ACnc Pt Ord Microscopy.light) in the last 12 months	Abnormal laboratory test: (Anisocytosis Bld ACnc Pt Ord Microscopy.light) in the last 12 months
255	Laboratory	Patient had multiple abnormal laboratory tests (Poikilocytosis Bld ACnc Pt Ord Microscopy.light) in the last 12 months	Patient had abnormal laboratory tests (Poikilocytosis Bld ACnc Pt Ord Microscopy.light) in the last 12 months	abnormal laboratory tests (Poikilocytosis Bld ACnc Pt Ord Microscopy.light) in the last 12 months	abnormal laboratory tests (Poikilocytosis Bld ACnc Pt Ord Microscopy.light) in the last 12 months	abnormal laboratory test (Poikilocytosis Bld ACnc Pt Ord Microscopy.light) in the last 12 months	Abnormal laboratory test: (Poikilocytosis Bld ACnc Pt Ord Microscopy.light) in the last 12 months
256	Laboratory	Patient had multiple abnormal laboratory tests (Hemoglobin A1c Bld MCnc Pt Qn) in the last 12 months	Patient had abnormal laboratory tests (Hemoglobin A1c Bld MCnc Pt Qn) in the last 12 months	abnormal laboratory tests (Hemoglobin A1c Bld MCnc Pt Qn) in the last 12 months	abnormal laboratory tests (Hemoglobin A1c Bld MCnc Pt Qn) in the last 12 months	abnormal laboratory test (Hemoglobin A1c Bld MCnc Pt Qn) in the last 12 months	Abnormal laboratory test: (Hemoglobin A1c Bld MCnc Pt Qn) in the last 12 months
258	Laboratory	Patient had multiple abnormal laboratory tests (Color of Urine) in the last 12 months	Patient had abnormal laboratory tests (Color of Urine) in the last 12 months	abnormal laboratory tests (Color of Urine) in the last 12 months	abnormal laboratory tests (Color of Urine) in the last 12 months	abnormal laboratory test (Color of Urine) in the last 12 months	Abnormal laboratory test: (Color of Urine) in the last 12 months
259	Laboratory	Patient had multiple abnormal laboratory tests (Globulin Ser MCnc Pt Qn Calculated) in the last 12 months	Patient had abnormal laboratory tests (Globulin Ser MCnc Pt Qn Calculated) in the last 12 months	abnormal laboratory tests (Globulin Ser MCnc Pt Qn Calculated) in the last 12 months	abnormal laboratory tests (Globulin Ser MCnc Pt Qn Calculated) in the last 12 months	abnormal laboratory test (Globulin Ser MCnc Pt Qn Calculated) in the last 12 months	Abnormal laboratory test: (Globulin Ser MCnc Pt Qn Calculated) in the last 12 months
260	Laboratory	Patient had multiple abnormal laboratory tests (Carboxyhemoglobin/Hemoglobin.total BldA MFr Pt Qn) in the last 12 months	Patient had abnormal laboratory tests (Carboxyhemoglobin/Hemoglobin.total BldA MFr Pt Qn) in the last 12 months	abnormal laboratory tests (Carboxyhemoglobin/Hemoglobin.total BldA MFr Pt Qn) in the last 12 months	abnormal laboratory tests (Carboxyhemoglobin/Hemoglobin.total BldA MFr Pt Qn) in the last 12 months	abnormal laboratory test (Carboxyhemoglobin/Hemoglobin.total BldA MFr Pt Qn) in the last 12 months	Abnormal laboratory test: (Carboxyhemoglobin/Hemoglobin.total BldA MFr Pt Qn) in the last 12 months
264	Laboratory	Patient had multiple abnormal laboratory tests (Lipid Profile Interpretation) in the last 12 months	Patient had abnormal laboratory tests (Lipid Profile Interpretation) in the last 12 months	abnormal laboratory tests (Lipid Profile Interpretation) in the last 12 months	abnormal laboratory tests (Lipid Profile Interpretation) in the last 12 months	abnormal laboratory test (Lipid Profile Interpretation) in the last 12 months	Abnormal laboratory test: (Lipid Profile Interpretation) in the last 12 months
265	Laboratory	Patient had multiple abnormal laboratory tests (Albumin/Globulin [Mass Ratio] in Serum or Plasma) in the last 12 months	Patient had abnormal laboratory tests (Albumin/Globulin [Mass Ratio] in Serum or Plasma) in the last 12 months	abnormal laboratory tests (Albumin/Globulin [Mass Ratio] in Serum or Plasma) in the last 12 months	abnormal laboratory tests (Albumin/Globulin [Mass Ratio] in Serum or Plasma) in the last 12 months	abnormal laboratory test (Albumin/Globulin [Mass Ratio] in Serum or Plasma) in the last 12 months	Abnormal laboratory test: (Albumin/Globulin [Mass Ratio] in Serum or Plasma) in the last 12 months
270	Laboratory	Patient had multiple abnormal laboratory tests (Fibrin D-dimer FEU [Mass/volume] in Platelet poor plasma) in the last 12 months	Patient had abnormal laboratory tests (Fibrin D-dimer FEU [Mass/volume] in Platelet poor plasma) in the last 12 months	abnormal laboratory tests (Fibrin D-dimer FEU [Mass/volume] in Platelet poor plasma) in the last 12 months	abnormal laboratory tests (Fibrin D-dimer FEU [Mass/volume] in Platelet poor plasma) in the last 12 months	abnormal laboratory test (Fibrin D-dimer FEU [Mass/volume] in Platelet poor plasma) in the last 12 months	Abnormal laboratory test: (Fibrin D-dimer FEU [Mass/volume] in Platelet poor plasma) in the last 12 months
271	Laboratory	Patient had multiple abnormal laboratory tests (Bicarbonate Ser SCnc Pt Qn) in the last 12 months	Patient had abnormal laboratory tests (Bicarbonate Ser SCnc Pt Qn) in the last 12 months	abnormal laboratory tests (Bicarbonate Ser SCnc Pt Qn) in the last 12 months	abnormal laboratory tests (Bicarbonate Ser SCnc Pt Qn) in the last 12 months	abnormal laboratory test (Bicarbonate Ser SCnc Pt Qn) in the last 12 months	Abnormal laboratory test: (Bicarbonate Ser SCnc Pt Qn) in the last 12 months
272	Laboratory	Patient had multiple abnormal laboratory tests (Bacteria Urine sed ACnc Pt Ord Microscopy.light) in the last 12 months	Patient had abnormal laboratory tests (Bacteria Urine sed ACnc Pt Ord Microscopy.light) in the last 12 months	abnormal laboratory tests (Bacteria Urine sed ACnc Pt Ord Microscopy.light) in the last 12 months	abnormal laboratory tests (Bacteria Urine sed ACnc Pt Ord Microscopy.light) in the last 12 months	abnormal laboratory test (Bacteria Urine sed ACnc Pt Ord Microscopy.light) in the last 12 months	Abnormal laboratory test: (Bacteria Urine sed ACnc Pt Ord Microscopy.light) in the last 12 months
280	Laboratory	Patient had multiple abnormal laboratory tests (Urea nitrogen/Creatinine Ser/Plas MRto Pt Qn) in the last 12 months	Patient had abnormal laboratory tests (Urea nitrogen/Creatinine Ser/Plas MRto Pt Qn) in the last 12 months	abnormal laboratory tests (Urea nitrogen/Creatinine Ser/Plas MRto Pt Qn) in the last 12 months	abnormal laboratory tests (Urea nitrogen/Creatinine Ser/Plas MRto Pt Qn) in the last 12 months	abnormal laboratory test (Urea nitrogen/Creatinine Ser/Plas MRto Pt Qn) in the last 12 months	Abnormal laboratory test: (Urea nitrogen/Creatinine Ser/Plas MRto Pt Qn) in the last 12 months
282	Laboratory	Patient had multiple abnormal laboratory tests (Thyroxine.free Ser/Plas MCnc Pt Qn) in the last 12 months	Patient had abnormal laboratory tests (Thyroxine.free Ser/Plas MCnc Pt Qn) in the last 12 months	abnormal laboratory tests (Thyroxine.free Ser/Plas MCnc Pt Qn) in the last 12 months	abnormal laboratory tests (Thyroxine.free Ser/Plas MCnc Pt Qn) in the last 12 months	abnormal laboratory test (Thyroxine.free Ser/Plas MCnc Pt Qn) in the last 12 months	Abnormal laboratory test: (Thyroxine.free Ser/Plas MCnc Pt Qn) in the last 12 months
285	Laboratory	Patient had multiple abnormal laboratory tests (Ketones [Presence] in Urine by Test strip) in the last 12 months	Patient had abnormal laboratory tests (Ketones [Presence] in Urine by Test strip) in the last 12 months	abnormal laboratory tests (Ketones [Presence] in Urine by Test strip) in the last 12 months	abnormal laboratory tests (Ketones [Presence] in Urine by Test strip) in the last 12 months	abnormal laboratory test (Ketones [Presence] in Urine by Test strip) in the last 12 months	Abnormal laboratory test: (Ketones [Presence] in Urine by Test strip) in the last 12 months
286	Laboratory	Patient had multiple abnormal laboratory tests (Urobilinogen [Presence] in Urine by Test strip) in the last 12 months	Patient had abnormal laboratory tests (Urobilinogen [Presence] in Urine by Test strip) in the last 12 months	abnormal laboratory tests (Urobilinogen [Presence] in Urine by Test strip) in the last 12 months	abnormal laboratory tests (Urobilinogen [Presence] in Urine by Test strip) in the last 12 months	abnormal laboratory test (Urobilinogen [Presence] in Urine by Test strip) in the last 12 months	Abnormal laboratory test: (Urobilinogen [Presence] in Urine by Test strip) in the last 12 months
287	Laboratory	Patient had multiple abnormal laboratory tests (Fibrinogen [Mass/volume] in Platelet poor plasma by Coagulation assay) in the last 12 months	Patient had abnormal laboratory tests (Fibrinogen [Mass/volume] in Platelet poor plasma by Coagulation assay) in the last 12 months	abnormal laboratory tests (Fibrinogen [Mass/volume] in Platelet poor plasma by Coagulation assay) in the last 12 months	abnormal laboratory tests (Fibrinogen [Mass/volume] in Platelet poor plasma by Coagulation assay) in the last 12 months	abnormal laboratory test (Fibrinogen [Mass/volume] in Platelet poor plasma by Coagulation assay) in the last 12 months	Abnormal laboratory test: (Fibrinogen [Mass/volume] in Platelet poor plasma by Coagulation assay) in the last 12 months
291	Laboratory	Patient had multiple abnormal laboratory tests (PH Bld LsCnc Pt Qn) in the last 12 months	Patient had abnormal laboratory tests (PH Bld LsCnc Pt Qn) in the last 12 months	abnormal laboratory tests (PH Bld LsCnc Pt Qn) in the last 12 months	abnormal laboratory tests (PH Bld LsCnc Pt Qn) in the last 12 months	abnormal laboratory test (PH Bld LsCnc Pt Qn) in the last 12 months	Abnormal laboratory test: (PH Bld LsCnc Pt Qn) in the last 12 months
292	Laboratory	Patient had multiple abnormal laboratory tests (Creatine kinase Ser/Plas CCnc Pt Qn) in the last 12 months	Patient had abnormal laboratory tests (Creatine kinase Ser/Plas CCnc Pt Qn) in the last 12 months	abnormal laboratory tests (Creatine kinase Ser/Plas CCnc Pt Qn) in the last 12 months	abnormal laboratory tests (Creatine kinase Ser/Plas CCnc Pt Qn) in the last 12 months	abnormal laboratory test (Creatine kinase Ser/Plas CCnc Pt Qn) in the last 12 months	Abnormal laboratory test: (Creatine kinase Ser/Plas CCnc Pt Qn) in the last 12 months
293	Laboratory	Patient had multiple abnormal laboratory tests (Epithelial cells.squamous [#/area] in Urine sediment by Microscopy high power field) in the last 12 months	Patient had abnormal laboratory tests (Epithelial cells.squamous [#/area] in Urine sediment by Microscopy high power field) in the last 12 months	abnormal laboratory tests (Epithelial cells.squamous [#/area] in Urine sediment by Microscopy high power field) in the last 12 months	abnormal laboratory tests (Epithelial cells.squamous [#/area] in Urine sediment by Microscopy high power field) in the last 12 months	abnormal laboratory test (Epithelial cells.squamous [#/area] in Urine sediment by Microscopy high power field) in the last 12 months	Abnormal laboratory test: (Epithelial cells.squamous [#/area] in Urine sediment by Microscopy high power field) in the last 12 months
297	Laboratory	Patient had multiple abnormal laboratory tests (Nitrite) in the last 12 months	Patient had abnormal laboratory tests (Nitrite) in the last 12 months	abnormal laboratory tests (Nitrite) in the last 12 months	abnormal laboratory tests (Nitrite) in the last 12 months	abnormal laboratory test (Nitrite) in the last 12 months	Abnormal laboratory test: (Nitrite) in the last 12 months
298	Laboratory	Patient had multiple abnormal laboratory tests (Occult Blood) in the last 12 months	Patient had abnormal laboratory tests (Occult Blood) in the last 12 months	abnormal laboratory tests (Occult Blood) in the last 12 months	abnormal laboratory tests (Occult Blood) in the last 12 months	abnormal laboratory test (Occult Blood) in the last 12 months	Abnormal laboratory test: (Occult Blood) in the last 12 months
300	Laboratory	Patient had multiple abnormal laboratory tests (Lymphocytes/100 leukocytes Bld NFr Pt Qn Manual count) in the last 12 months	Patient had abnormal laboratory tests (Lymphocytes/100 leukocytes Bld NFr Pt Qn Manual count) in the last 12 months	abnormal laboratory tests (Lymphocytes/100 leukocytes Bld NFr Pt Qn Manual count) in the last 12 months	abnormal laboratory tests (Lymphocytes/100 leukocytes Bld NFr Pt Qn Manual count) in the last 12 months	abnormal laboratory test (Lymphocytes/100 leukocytes Bld NFr Pt Qn Manual count) in the last 12 months	Abnormal laboratory test: (Lymphocytes/100 leukocytes Bld NFr Pt Qn Manual count) in the last 12 months
301	Laboratory	Patient had multiple abnormal laboratory tests (Specific gravity of Urine) in the last 12 months	Patient had abnormal laboratory tests (Specific gravity of Urine) in the last 12 months	abnormal laboratory tests (Specific gravity of Urine) in the last 12 months	abnormal laboratory tests (Specific gravity of Urine) in the last 12 months	abnormal laboratory test (Specific gravity of Urine) in the last 12 months	Abnormal laboratory test: (Specific gravity of Urine) in the last 12 months
302	Laboratory	Patient had multiple abnormal laboratory tests (Osmolality of Serum or Plasma by calculation) in the last 12 months	Patient had abnormal laboratory tests (Osmolality of Serum or Plasma by calculation) in the last 12 months	abnormal laboratory tests (Osmolality of Serum or Plasma by calculation) in the last 12 months	abnormal laboratory tests (Osmolality of Serum or Plasma by calculation) in the last 12 months	abnormal laboratory test (Osmolality of Serum or Plasma by calculation) in the last 12 months	Abnormal laboratory test: (Osmolality of Serum or Plasma by calculation) in the last 12 months
303	Laboratory	Patient had multiple abnormal laboratory tests (PROTEIN UR QL) in the last 12 months	Patient had abnormal laboratory tests (PROTEIN UR QL) in the last 12 months	abnormal laboratory tests (PROTEIN UR QL) in the last 12 months	abnormal laboratory tests (PROTEIN UR QL) in the last 12 months	abnormal laboratory test (PROTEIN UR QL) in the last 12 months	Abnormal laboratory test: (PROTEIN UR QL) in the last 12 months
305	Laboratory	Patient had multiple abnormal laboratory tests (Ferritin [Mass/volume] in Serum or Plasma) in the last 12 months	Patient had abnormal laboratory tests (Ferritin [Mass/volume] in Serum or Plasma) in the last 12 months	abnormal laboratory tests (Ferritin [Mass/volume] in Serum or Plasma) in the last 12 months	abnormal laboratory tests (Ferritin [Mass/volume] in Serum or Plasma) in the last 12 months	abnormal laboratory test (Ferritin [Mass/volume] in Serum or Plasma) in the last 12 months	Abnormal laboratory test: (Ferritin [Mass/volume] in Serum or Plasma) in the last 12 months
308	Laboratory	Patient had multiple abnormal laboratory tests (Clarity of Urine) in the last 12 months	Patient had abnormal laboratory tests (Clarity of Urine) in the last 12 months	abnormal laboratory tests (Clarity of Urine) in the last 12 months	abnormal laboratory tests (Clarity of Urine) in the last 12 months	abnormal laboratory test (Clarity of Urine) in the last 12 months	Abnormal laboratory test: (Clarity of Urine) in the last 12 months
309	Laboratory	Patient had multiple abnormal laboratory tests (Folate Ser/Plas MCnc Pt Qn) in the last 12 months	Patient had abnormal laboratory tests (Folate Ser/Plas MCnc Pt Qn) in the last 12 months	abnormal laboratory tests (Folate Ser/Plas MCnc Pt Qn) in the last 12 months	abnormal laboratory tests (Folate Ser/Plas MCnc Pt Qn) in the last 12 months	abnormal laboratory test (Folate Ser/Plas MCnc Pt Qn) in the last 12 months	Abnormal laboratory test: (Folate Ser/Plas MCnc Pt Qn) in the last 12 months
310	Laboratory	Patient had multiple abnormal laboratory tests (Globulin Ser MCnc Pt Qn) in the last 12 months	Patient had abnormal laboratory tests (Globulin Ser MCnc Pt Qn) in the last 12 months	abnormal laboratory tests (Globulin Ser MCnc Pt Qn) in the last 12 months	abnormal laboratory tests (Globulin Ser MCnc Pt Qn) in the last 12 months	abnormal laboratory test (Globulin Ser MCnc Pt Qn) in the last 12 months	Abnormal laboratory test: (Globulin Ser MCnc Pt Qn) in the last 12 months
314	Laboratory	Patient had multiple abnormal laboratory tests (Prot Ur Strip.auto-mCnc) in the last 12 months	Patient had abnormal laboratory tests (Prot Ur Strip.auto-mCnc) in the last 12 months	abnormal laboratory tests (Prot Ur Strip.auto-mCnc) in the last 12 months	abnormal laboratory tests (Prot Ur Strip.auto-mCnc) in the last 12 months	abnormal laboratory test (Prot Ur Strip.auto-mCnc) in the last 12 months	Abnormal laboratory test: (Prot Ur Strip.auto-mCnc) in the last 12 months
315	Laboratory	Patient had multiple abnormal laboratory tests (CO2 BldV-sCnc) in the last 12 months	Patient had abnormal laboratory tests (CO2 BldV-sCnc) in the last 12 months	abnormal laboratory tests (CO2 BldV-sCnc) in the last 12 months	abnormal laboratory tests (CO2 BldV-sCnc) in the last 12 months	abnormal laboratory test (CO2 BldV-sCnc) in the last 12 months	Abnormal laboratory test: (CO2 BldV-sCnc) in the last 12 months
316	Laboratory	Patient had multiple abnormal laboratory tests (IMMGRAN%) in the last 12 months	Patient had abnormal laboratory tests (IMMGRAN%) in the last 12 months	abnormal laboratory tests (IMMGRAN%) in the last 12 months	abnormal laboratory tests (IMMGRAN%) in the last 12 months	abnormal laboratory test (IMMGRAN%) in the last 12 months	Abnormal laboratory test: (IMMGRAN%) in the last 12 months
319	Laboratory	Patient had multiple abnormal laboratory tests (Alanine aminotransferase Ser/Plas CCnc Pt Qn Without P-5'-P) in the last 12 months	Patient had abnormal laboratory tests (Alanine aminotransferase Ser/Plas CCnc Pt Qn Without P-5'-P) in the last 12 months	abnormal laboratory tests (Alanine aminotransferase Ser/Plas CCnc Pt Qn Without P-5'-P) in the last 12 months	abnormal laboratory tests (Alanine aminotransferase Ser/Plas CCnc Pt Qn Without P-5'-P) in the last 12 months	abnormal laboratory test (Alanine aminotransferase Ser/Plas CCnc Pt Qn Without P-5'-P) in the last 12 months	Abnormal laboratory test: (Alanine aminotransferase Ser/Plas CCnc Pt Qn Without P-5'-P) in the last 12 months
321	Laboratory	Patient had multiple abnormal laboratory tests (Base excess BldA SCnc Pt Qn Calculated) in the last 12 months	Patient had abnormal laboratory tests (Base excess BldA SCnc Pt Qn Calculated) in the last 12 months	abnormal laboratory tests (Base excess BldA SCnc Pt Qn Calculated) in the last 12 months	abnormal laboratory tests (Base excess BldA SCnc Pt Qn Calculated) in the last 12 months	abnormal laboratory test (Base excess BldA SCnc Pt Qn Calculated) in the last 12 months	Abnormal laboratory test: (Base excess BldA SCnc Pt Qn Calculated) in the last 12 months
324	Laboratory	Patient had multiple abnormal laboratory tests (Neutrophils.segmented/100 leukocytes in Blood by Manual count) in the last 12 months	Patient had abnormal laboratory tests (Neutrophils.segmented/100 leukocytes in Blood by Manual count) in the last 12 months	abnormal laboratory tests (Neutrophils.segmented/100 leukocytes in Blood by Manual count) in the last 12 months	abnormal laboratory tests (Neutrophils.segmented/100 leukocytes in Blood by Manual count) in the last 12 months	abnormal laboratory test (Neutrophils.segmented/100 leukocytes in Blood by Manual count) in the last 12 months	Abnormal laboratory test: (Neutrophils.segmented/100 leukocytes in Blood by Manual count) in the last 12 months
325	Laboratory	Patient had multiple abnormal laboratory tests (Activated clotting time (ACT) of Blood by Coagulation assay) in the last 12 months	Patient had abnormal laboratory tests (Activated clotting time (ACT) of Blood by Coagulation assay) in the last 12 months	abnormal laboratory tests (Activated clotting time (ACT) of Blood by Coagulation assay) in the last 12 months	abnormal laboratory tests (Activated clotting time (ACT) of Blood by Coagulation assay) in the last 12 months	abnormal laboratory test (Activated clotting time (ACT) of Blood by Coagulation assay) in the last 12 months	Abnormal laboratory test: (Activated clotting time (ACT) of Blood by Coagulation assay) in the last 12 months
326	Laboratory	Patient had multiple abnormal laboratory tests (Carbon dioxide) in the last 12 months	Patient had abnormal laboratory tests (Carbon dioxide) in the last 12 months	abnormal laboratory tests (Carbon dioxide) in the last 12 months	abnormal laboratory tests (Carbon dioxide) in the last 12 months	abnormal laboratory test (Carbon dioxide) in the last 12 months	Abnormal laboratory test: (Carbon dioxide) in the last 12 months
327	Laboratory	Patient had multiple abnormal laboratory tests (Metamyelocytes/100 leukocytes Bld NFr Pt Qn Manual count) in the last 12 months	Patient had abnormal laboratory tests (Metamyelocytes/100 leukocytes Bld NFr Pt Qn Manual count) in the last 12 months	abnormal laboratory tests (Metamyelocytes/100 leukocytes Bld NFr Pt Qn Manual count) in the last 12 months	abnormal laboratory tests (Metamyelocytes/100 leukocytes Bld NFr Pt Qn Manual count) in the last 12 months	abnormal laboratory test (Metamyelocytes/100 leukocytes Bld NFr Pt Qn Manual count) in the last 12 months	Abnormal laboratory test: (Metamyelocytes/100 leukocytes Bld NFr Pt Qn Manual count) in the last 12 months
329	Laboratory	Patient had multiple abnormal laboratory tests (Erythrocyte mean corpuscular hemoglobin [Entitic mass] by Automated count) in the last 12 months	Patient had abnormal laboratory tests (Erythrocyte mean corpuscular hemoglobin [Entitic mass] by Automated count) in the last 12 months	abnormal laboratory tests (Erythrocyte mean corpuscular hemoglobin [Entitic mass] by Automated count) in the last 12 months	abnormal laboratory tests (Erythrocyte mean corpuscular hemoglobin [Entitic mass] by Automated count) in the last 12 months	abnormal laboratory test (Erythrocyte mean corpuscular hemoglobin [Entitic mass] by Automated count) in the last 12 months	Abnormal laboratory test: (Erythrocyte mean corpuscular hemoglobin [Entitic mass] by Automated count) in the last 12 months
330	Laboratory	Patient had multiple abnormal laboratory tests (Thyrotropin [Units/volume] in Serum or Plasma by Detection limit <= 0.05 mIU/L) in the last 12 months	Patient had abnormal laboratory tests (Thyrotropin [Units/volume] in Serum or Plasma by Detection limit <= 0.05 mIU/L) in the last 12 months	abnormal laboratory tests (Thyrotropin [Units/volume] in Serum or Plasma by Detection limit <= 0.05 mIU/L) in the last 12 months	abnormal laboratory tests (Thyrotropin [Units/volume] in Serum or Plasma by Detection limit <= 0.05 mIU/L) in the last 12 months	abnormal laboratory test (Thyrotropin [Units/volume] in Serum or Plasma by Detection limit <= 0.05 mIU/L) in the last 12 months	Abnormal laboratory test: (Thyrotropin [Units/volume] in Serum or Plasma by Detection limit <= 0.05 mIU/L) in the last 12 months
332	Laboratory	Patient had multiple abnormal laboratory tests (pH of Arterial blood) in the last 12 months	Patient had abnormal laboratory tests (pH of Arterial blood) in the last 12 months	abnormal laboratory tests (pH of Arterial blood) in the last 12 months	abnormal laboratory tests (pH of Arterial blood) in the last 12 months	abnormal laboratory test (pH of Arterial blood) in the last 12 months	Abnormal laboratory test: (pH of Arterial blood) in the last 12 months
335	Laboratory	Patient had multiple abnormal laboratory tests (LEUKOCYTE ESTERASE UR) in the last 12 months	Patient had abnormal laboratory tests (LEUKOCYTE ESTERASE UR) in the last 12 months	abnormal laboratory tests (LEUKOCYTE ESTERASE UR) in the last 12 months	abnormal laboratory tests (LEUKOCYTE ESTERASE UR) in the last 12 months	abnormal laboratory test (LEUKOCYTE ESTERASE UR) in the last 12 months	Abnormal laboratory test: (LEUKOCYTE ESTERASE UR) in the last 12 months
336	Laboratory	Patient had multiple abnormal laboratory tests (Lactate [Moles/volume] in Arterial blood) in the last 12 months	Patient had abnormal laboratory tests (Lactate [Moles/volume] in Arterial blood) in the last 12 months	abnormal laboratory tests (Lactate [Moles/volume] in Arterial blood) in the last 12 months	abnormal laboratory tests (Lactate [Moles/volume] in Arterial blood) in the last 12 months	abnormal laboratory test (Lactate [Moles/volume] in Arterial blood) in the last 12 months	Abnormal laboratory test: (Lactate [Moles/volume] in Arterial blood) in the last 12 months
338	Laboratory	Patient had multiple abnormal laboratory tests (Cholesterol in LDL [Mass/volume] in Serum or Plasma by Direct assay) in the last 12 months	Patient had abnormal laboratory tests (Cholesterol in LDL [Mass/volume] in Serum or Plasma by Direct assay) in the last 12 months	abnormal laboratory tests (Cholesterol in LDL [Mass/volume] in Serum or Plasma by Direct assay) in the last 12 months	abnormal laboratory tests (Cholesterol in LDL [Mass/volume] in Serum or Plasma by Direct assay) in the last 12 months	abnormal laboratory test (Cholesterol in LDL [Mass/volume] in Serum or Plasma by Direct assay) in the last 12 months	Abnormal laboratory test: (Cholesterol in LDL [Mass/volume] in Serum or Plasma by Direct assay) in the last 12 months
1	Medication	Patient had multiple medications (Loop Diuretic) in the last 12 months	Patient had medications (Loop Diuretic) in the last 12 months	medications (Loop Diuretic) in the last 12 months	Medication: (Loop Diuretic) in the last 12 months	Medication: (Loop Diuretic) in the last 12 months	Medication: (Loop Diuretic) in the last 12 months
2	Medication	Patient had multiple medications (beta-Adrenergic Blocker) in the last 12 months	Patient had medications (beta-Adrenergic Blocker) in the last 12 months	medications (beta-Adrenergic Blocker) in the last 12 months	Medication: (beta-Adrenergic Blocker) in the last 12 months	Medication: (beta-Adrenergic Blocker) in the last 12 months	Medication: (beta-Adrenergic Blocker) in the last 12 months
12	Medication	Patient had multiple medications (Vitamin K Antagonist) in the last 12 months	Patient had medications (Vitamin K Antagonist) in the last 12 months	medications (Vitamin K Antagonist) in the last 12 months	Medication: (Vitamin K Antagonist) in the last 12 months	Medication: (Vitamin K Antagonist) in the last 12 months	Medication: (Vitamin K Antagonist) in the last 12 months
14	Medication	Patient had multiple medications (beta2-Adrenergic Agonist) in the last 12 months	Patient had medications (beta2-Adrenergic Agonist) in the last 12 months	medications (beta2-Adrenergic Agonist) in the last 12 months	Medication: (beta2-Adrenergic Agonist) in the last 12 months	Medication: (beta2-Adrenergic Agonist) in the last 12 months	Medication: (beta2-Adrenergic Agonist) in the last 12 months
19	Medication	Patient had multiple medications (Angiotensin Converting Enzyme Inhibitor) in the last 12 months	Patient had medications (Angiotensin Converting Enzyme Inhibitor) in the last 12 months	medications (Angiotensin Converting Enzyme Inhibitor) in the last 12 months	Medication: (Angiotensin Converting Enzyme Inhibitor) in the last 12 months	Medication: (Angiotensin Converting Enzyme Inhibitor) in the last 12 months	Medication: (Angiotensin Converting Enzyme Inhibitor) in the last 12 months
23	Medication	Patient had multiple medications (HMG-CoA Reductase Inhibitor) in the last 12 months	Patient had medications (HMG-CoA Reductase Inhibitor) in the last 12 months	medications (HMG-CoA Reductase Inhibitor) in the last 12 months	Medication: (HMG-CoA Reductase Inhibitor) in the last 12 months	Medication: (HMG-CoA Reductase Inhibitor) in the last 12 months	Medication: (HMG-CoA Reductase Inhibitor) in the last 12 months
27	Medication	Patient had multiple medications (Insulin Analog) in the last 12 months	Patient had medications (Insulin Analog) in the last 12 months	medications (Insulin Analog) in the last 12 months	Medication: (Insulin Analog) in the last 12 months	Medication: (Insulin Analog) in the last 12 months	Medication: (Insulin Analog) in the last 12 months
31	Medication	Patient had multiple medications (alpha-Adrenergic Blocker) in the last 12 months	Patient had medications (alpha-Adrenergic Blocker) in the last 12 months	medications (alpha-Adrenergic Blocker) in the last 12 months	Medication: (alpha-Adrenergic Blocker) in the last 12 months	Medication: (alpha-Adrenergic Blocker) in the last 12 months	Medication: (alpha-Adrenergic Blocker) in the last 12 months
36	Medication	Patient had multiple medications (Antiarrhythmic) in the last 12 months	Patient had medications (Antiarrhythmic) in the last 12 months	medications (Antiarrhythmic) in the last 12 months	Medication: (Antiarrhythmic) in the last 12 months	Medication: (Antiarrhythmic) in the last 12 months	Medication: (Antiarrhythmic) in the last 12 months
37	Medication	Patient had multiple medications (Aldosterone Antagonist) in the last 12 months	Patient had medications (Aldosterone Antagonist) in the last 12 months	medications (Aldosterone Antagonist) in the last 12 months	Medication: (Aldosterone Antagonist) in the last 12 months	Medication: (Aldosterone Antagonist) in the last 12 months	Medication: (Aldosterone Antagonist) in the last 12 months
40	Medication	Patient had multiple medications (Opioid Agonist) in the last 12 months	Patient had medications (Opioid Agonist) in the last 12 months	medications (Opioid Agonist) in the last 12 months	Medication: (Opioid Agonist) in the last 12 months	Medication: (Opioid Agonist) in the last 12 months	Medication: (Opioid Agonist) in the last 12 months
43	Medication	Patient had multiple medications (Cardiac Glycoside) in the last 12 months	Patient had medications (Cardiac Glycoside) in the last 12 months	medications (Cardiac Glycoside) in the last 12 months	Medication: (Cardiac Glycoside) in the last 12 months	Medication: (Cardiac Glycoside) in the last 12 months	Medication: (Cardiac Glycoside) in the last 12 months
45	Medication	Patient had multiple medications (Nitrate Vasodilator) in the last 12 months	Patient had medications (Nitrate Vasodilator) in the last 12 months	medications (Nitrate Vasodilator) in the last 12 months	Medication: (Nitrate Vasodilator) in the last 12 months	Medication: (Nitrate Vasodilator) in the last 12 months	Medication: (Nitrate Vasodilator) in the last 12 months
46	Medication	Patient had multiple medications (Dihydropyridine Calcium Channel Blocker) in the last 12 months	Patient had medications (Dihydropyridine Calcium Channel Blocker) in the last 12 months	medications (Dihydropyridine Calcium Channel Blocker) in the last 12 months	Medication: (Dihydropyridine Calcium Channel Blocker) in the last 12 months	Medication: (Dihydropyridine Calcium Channel Blocker) in the last 12 months	Medication: (Dihydropyridine Calcium Channel Blocker) in the last 12 months
47	Medication	Patient had multiple medications (Anticholinergic) in the last 12 months	Patient had medications (Anticholinergic) in the last 12 months	medications (Anticholinergic) in the last 12 months	Medication: (Anticholinergic) in the last 12 months	Medication: (Anticholinergic) in the last 12 months	Medication: (Anticholinergic) in the last 12 months
48	Medication	Patient had multiple medications (Proton Pump Inhibitor) in the last 12 months	Patient had medications (Proton Pump Inhibitor) in the last 12 months	medications (Proton Pump Inhibitor) in the last 12 months	Medication: (Proton Pump Inhibitor) in the last 12 months	Medication: (Proton Pump Inhibitor) in the last 12 months	Medication: (Proton Pump Inhibitor) in the last 12 months
56	Medication	Patient had multiple medications (Biguanide) in the last 12 months	Patient had medications (Biguanide) in the last 12 months	medications (Biguanide) in the last 12 months	Medication: (Biguanide) in the last 12 months	Medication: (Biguanide) in the last 12 months	Medication: (Biguanide) in the last 12 months
58	Medication	Patient had multiple medications (Factor Xa Inhibitor) in the last 12 months	Patient had medications (Factor Xa Inhibitor) in the last 12 months	medications (Factor Xa Inhibitor) in the last 12 months	Medication: (Factor Xa Inhibitor) in the last 12 months	Medication: (Factor Xa Inhibitor) in the last 12 months	Medication: (Factor Xa Inhibitor) in the last 12 months
59	Medication	Patient had multiple medications (Thiazide Diuretic) in the last 12 months	Patient had medications (Thiazide Diuretic) in the last 12 months	medications (Thiazide Diuretic) in the last 12 months	Medication: (Thiazide Diuretic) in the last 12 months	Medication: (Thiazide Diuretic) in the last 12 months	Medication: (Thiazide Diuretic) in the last 12 months
61	Medication	Patient had multiple medications (Cephalosporin Antibacterial) in the last 12 months	Patient had medications (Cephalosporin Antibacterial) in the last 12 months	medications (Cephalosporin Antibacterial) in the last 12 months	Medication: (Cephalosporin Antibacterial) in the last 12 months	Medication: (Cephalosporin Antibacterial) in the last 12 months	Medication: (Cephalosporin Antibacterial) in the last 12 months
65	Medication	Patient had multiple medications (Corticosteroid) in the last 12 months	Patient had medications (Corticosteroid) in the last 12 months	medications (Corticosteroid) in the last 12 months	Medication: (Corticosteroid) in the last 12 months	Medication: (Corticosteroid) in the last 12 months	Medication: (Corticosteroid) in the last 12 months
68	Medication	Patient had multiple medications (Calcium Channel Blocker) in the last 12 months	Patient had medications (Calcium Channel Blocker) in the last 12 months	medications (Calcium Channel Blocker) in the last 12 months	Medication: (Calcium Channel Blocker) in the last 12 months	Medication: (Calcium Channel Blocker) in the last 12 months	Medication: (Calcium Channel Blocker) in the last 12 months
70	Medication	Patient had multiple medications (Macrolide Antimicrobial) in the last 12 months	Patient had medications (Macrolide Antimicrobial) in the last 12 months	medications (Macrolide Antimicrobial) in the last 12 months	Medication: (Macrolide Antimicrobial) in the last 12 months	Medication: (Macrolide Antimicrobial) in the last 12 months	Medication: (Macrolide Antimicrobial) in the last 12 months
72	Medication	Patient had multiple medications (Sulfonylurea) in the last 12 months	Patient had medications (Sulfonylurea) in the last 12 months	medications (Sulfonylurea) in the last 12 months	Medication: (Sulfonylurea) in the last 12 months	Medication: (Sulfonylurea) in the last 12 months	Medication: (Sulfonylurea) in the last 12 months
80	Medication	Patient had multiple medications (Serotonin Reuptake Inhibitor) in the last 12 months	Patient had medications (Serotonin Reuptake Inhibitor) in the last 12 months	medications (Serotonin Reuptake Inhibitor) in the last 12 months	Medication: (Serotonin Reuptake Inhibitor) in the last 12 months	Medication: (Serotonin Reuptake Inhibitor) in the last 12 months	Medication: (Serotonin Reuptake Inhibitor) in the last 12 months
89	Medication	Patient had multiple medications (P2Y12 Platelet Inhibitor) in the last 12 months	Patient had medications (P2Y12 Platelet Inhibitor) in the last 12 months	medications (P2Y12 Platelet Inhibitor) in the last 12 months	Medication: (P2Y12 Platelet Inhibitor) in the last 12 months	Medication: (P2Y12 Platelet Inhibitor) in the last 12 months	Medication: (P2Y12 Platelet Inhibitor) in the last 12 months
90	Medication	Patient had multiple medications (Xanthine Oxidase Inhibitor) in the last 12 months	Patient had medications (Xanthine Oxidase Inhibitor) in the last 12 months	medications (Xanthine Oxidase Inhibitor) in the last 12 months	Medication: (Xanthine Oxidase Inhibitor) in the last 12 months	Medication: (Xanthine Oxidase Inhibitor) in the last 12 months	Medication: (Xanthine Oxidase Inhibitor) in the last 12 months
93	Medication	Patient had multiple medications (Benzodiazepine) in the last 12 months	Patient had medications (Benzodiazepine) in the last 12 months	medications (Benzodiazepine) in the last 12 months	Medication: (Benzodiazepine) in the last 12 months	Medication: (Benzodiazepine) in the last 12 months	Medication: (Benzodiazepine) in the last 12 months
96	Medication	Patient had multiple medications (Nonsteroidal Anti-inflammatory Drug) in the last 12 months	Patient had medications (Nonsteroidal Anti-inflammatory Drug) in the last 12 months	medications (Nonsteroidal Anti-inflammatory Drug) in the last 12 months	Medication: (Nonsteroidal Anti-inflammatory Drug) in the last 12 months	Medication: (Nonsteroidal Anti-inflammatory Drug) in the last 12 months	Medication: (Nonsteroidal Anti-inflammatory Drug) in the last 12 months
97	Medication	Patient had multiple medications (Penicillin-class Antibacterial) in the last 12 months	Patient had medications (Penicillin-class Antibacterial) in the last 12 months	medications (Penicillin-class Antibacterial) in the last 12 months	Medication: (Penicillin-class Antibacterial) in the last 12 months	Medication: (Penicillin-class Antibacterial) in the last 12 months	Medication: (Penicillin-class Antibacterial) in the last 12 months
99	Medication	Patient had multiple medications (Arteriolar Vasodilator) in the last 12 months	Patient had medications (Arteriolar Vasodilator) in the last 12 months	medications (Arteriolar Vasodilator) in the last 12 months	Medication: (Arteriolar Vasodilator) in the last 12 months	Medication: (Arteriolar Vasodilator) in the last 12 months	Medication: (Arteriolar Vasodilator) in the last 12 months
100	Medication	Patient had multiple medications (Angiotensin 2 Receptor Blocker) in the last 12 months	Patient had medications (Angiotensin 2 Receptor Blocker) in the last 12 months	medications (Angiotensin 2 Receptor Blocker) in the last 12 months	Medication: (Angiotensin 2 Receptor Blocker) in the last 12 months	Medication: (Angiotensin 2 Receptor Blocker) in the last 12 months	Medication: (Angiotensin 2 Receptor Blocker) in the last 12 months
102	Medication	Patient had multiple medications (Osmotic Laxative) in the last 12 months	Patient had medications (Osmotic Laxative) in the last 12 months	medications (Osmotic Laxative) in the last 12 months	Medication: (Osmotic Laxative) in the last 12 months	Medication: (Osmotic Laxative) in the last 12 months	Medication: (Osmotic Laxative) in the last 12 months
104	Medication	Patient had multiple medications (Potassium-sparing Diuretic) in the last 12 months	Patient had medications (Potassium-sparing Diuretic) in the last 12 months	medications (Potassium-sparing Diuretic) in the last 12 months	Medication: (Potassium-sparing Diuretic) in the last 12 months	Medication: (Potassium-sparing Diuretic) in the last 12 months	Medication: (Potassium-sparing Diuretic) in the last 12 months
108	Medication	Patient had multiple medications (Phenothiazine) in the last 12 months	Patient had medications (Phenothiazine) in the last 12 months	medications (Phenothiazine) in the last 12 months	Medication: (Phenothiazine) in the last 12 months	Medication: (Phenothiazine) in the last 12 months	Medication: (Phenothiazine) in the last 12 months
112	Medication	Patient had multiple medications (Potassium Salt) in the last 12 months	Patient had medications (Potassium Salt) in the last 12 months	medications (Potassium Salt) in the last 12 months	Medication: (Potassium Salt) in the last 12 months	Medication: (Potassium Salt) in the last 12 months	Medication: (Potassium Salt) in the last 12 months
114	Medication	Patient had multiple medications (5-alpha Reductase Inhibitor) in the last 12 months	Patient had medications (5-alpha Reductase Inhibitor) in the last 12 months	medications (5-alpha Reductase Inhibitor) in the last 12 months	Medication: (5-alpha Reductase Inhibitor) in the last 12 months	Medication: (5-alpha Reductase Inhibitor) in the last 12 months	Medication: (5-alpha Reductase Inhibitor) in the last 12 months
115	Medication	Patient had multiple medications (Quinolone Antimicrobial) in the last 12 months	Patient had medications (Quinolone Antimicrobial) in the last 12 months	medications (Quinolone Antimicrobial) in the last 12 months	Medication: (Quinolone Antimicrobial) in the last 12 months	Medication: (Quinolone Antimicrobial) in the last 12 months	Medication: (Quinolone Antimicrobial) in the last 12 months
128	Medication	Patient had multiple medications (Nitrofuran Antibacterial) in the last 12 months	Patient had medications (Nitrofuran Antibacterial) in the last 12 months	medications (Nitrofuran Antibacterial) in the last 12 months	Medication: (Nitrofuran Antibacterial) in the last 12 months	Medication: (Nitrofuran Antibacterial) in the last 12 months	Medication: (Nitrofuran Antibacterial) in the last 12 months
134	Medication	Patient had multiple medications (beta Lactamase Inhibitor) in the last 12 months	Patient had medications (beta Lactamase Inhibitor) in the last 12 months	medications (beta Lactamase Inhibitor) in the last 12 months	Medication: (beta Lactamase Inhibitor) in the last 12 months	Medication: (beta Lactamase Inhibitor) in the last 12 months	Medication: (beta Lactamase Inhibitor) in the last 12 months
139	Medication	Patient had multiple medications (Sulfonamide Antibacterial) in the last 12 months	Patient had medications (Sulfonamide Antibacterial) in the last 12 months	medications (Sulfonamide Antibacterial) in the last 12 months	Medication: (Sulfonamide Antibacterial) in the last 12 months	Medication: (Sulfonamide Antibacterial) in the last 12 months	Medication: (Sulfonamide Antibacterial) in the last 12 months
146	Medication	Patient had multiple medications (Serotonin-3 Receptor Antagonist) in the last 12 months	Patient had medications (Serotonin-3 Receptor Antagonist) in the last 12 months	medications (Serotonin-3 Receptor Antagonist) in the last 12 months	Medication: (Serotonin-3 Receptor Antagonist) in the last 12 months	Medication: (Serotonin-3 Receptor Antagonist) in the last 12 months	Medication: (Serotonin-3 Receptor Antagonist) in the last 12 months
150	Medication	Patient had multiple medications (Polyene Antifungal) in the last 12 months	Patient had medications (Polyene Antifungal) in the last 12 months	medications (Polyene Antifungal) in the last 12 months	Medication: (Polyene Antifungal) in the last 12 months	Medication: (Polyene Antifungal) in the last 12 months	Medication: (Polyene Antifungal) in the last 12 months
153	Medication	Patient had multiple medications (Amide Local Anesthetic) in the last 12 months	Patient had medications (Amide Local Anesthetic) in the last 12 months	medications (Amide Local Anesthetic) in the last 12 months	Medication: (Amide Local Anesthetic) in the last 12 months	Medication: (Amide Local Anesthetic) in the last 12 months	Medication: (Amide Local Anesthetic) in the last 12 months
155	Medication	Patient had multiple medications (Serotonin and Norepinephrine Reuptake Inhibitor) in the last 12 months	Patient had medications (Serotonin and Norepinephrine Reuptake Inhibitor) in the last 12 months	medications (Serotonin and Norepinephrine Reuptake Inhibitor) in the last 12 months	Medication: (Serotonin and Norepinephrine Reuptake Inhibitor) in the last 12 months	Medication: (Serotonin and Norepinephrine Reuptake Inhibitor) in the last 12 months	Medication: (Serotonin and Norepinephrine Reuptake Inhibitor) in the last 12 months
158	Medication	Patient had multiple medications (Histamine-2 Receptor Antagonist) in the last 12 months	Patient had medications (Histamine-2 Receptor Antagonist) in the last 12 months	medications (Histamine-2 Receptor Antagonist) in the last 12 months	Medication: (Histamine-2 Receptor Antagonist) in the last 12 months	Medication: (Histamine-2 Receptor Antagonist) in the last 12 months	Medication: (Histamine-2 Receptor Antagonist) in the last 12 months
160	Medication	Patient had multiple medications (Peroxisome Proliferator Receptor alpha Agonist) in the last 12 months	Patient had medications (Peroxisome Proliferator Receptor alpha Agonist) in the last 12 months	medications (Peroxisome Proliferator Receptor alpha Agonist) in the last 12 months	Medication: (Peroxisome Proliferator Receptor alpha Agonist) in the last 12 months	Medication: (Peroxisome Proliferator Receptor alpha Agonist) in the last 12 months	Medication: (Peroxisome Proliferator Receptor alpha Agonist) in the last 12 months
168	Medication	Patient had multiple medications (Anti-epileptic Agent) in the last 12 months	Patient had medications (Anti-epileptic Agent) in the last 12 months	medications (Anti-epileptic Agent) in the last 12 months	Medication: (Anti-epileptic Agent) in the last 12 months	Medication: (Anti-epileptic Agent) in the last 12 months	Medication: (Anti-epileptic Agent) in the last 12 months
169	Medication	Patient had multiple medications (Cholinergic Muscarinic Antagonist) in the last 12 months	Patient had medications (Cholinergic Muscarinic Antagonist) in the last 12 months	medications (Cholinergic Muscarinic Antagonist) in the last 12 months	Medication: (Cholinergic Muscarinic Antagonist) in the last 12 months	Medication: (Cholinergic Muscarinic Antagonist) in the last 12 months	Medication: (Cholinergic Muscarinic Antagonist) in the last 12 months
176	Medication	Patient had multiple medications (Muscle Relaxant) in the last 12 months	Patient had medications (Muscle Relaxant) in the last 12 months	medications (Muscle Relaxant) in the last 12 months	Medication: (Muscle Relaxant) in the last 12 months	Medication: (Muscle Relaxant) in the last 12 months	Medication: (Muscle Relaxant) in the last 12 months
177	Medication	Patient had multiple medications (gamma-Aminobutyric Acid-ergic Agonist) in the last 12 months	Patient had medications (gamma-Aminobutyric Acid-ergic Agonist) in the last 12 months	medications (gamma-Aminobutyric Acid-ergic Agonist) in the last 12 months	Medication: (gamma-Aminobutyric Acid-ergic Agonist) in the last 12 months	Medication: (gamma-Aminobutyric Acid-ergic Agonist) in the last 12 months	Medication: (gamma-Aminobutyric Acid-ergic Agonist) in the last 12 months
185	Medication	Patient had multiple medications (l-Thyroxine) in the last 12 months	Patient had medications (l-Thyroxine) in the last 12 months	medications (l-Thyroxine) in the last 12 months	Medication: (l-Thyroxine) in the last 12 months	Medication: (l-Thyroxine) in the last 12 months	Medication: (l-Thyroxine) in the last 12 months
187	Medication	Patient had multiple medications (Sulfonamide Antimicrobial) in the last 12 months	Patient had medications (Sulfonamide Antimicrobial) in the last 12 months	medications (Sulfonamide Antimicrobial) in the last 12 months	Medication: (Sulfonamide Antimicrobial) in the last 12 months	Medication: (Sulfonamide Antimicrobial) in the last 12 months	Medication: (Sulfonamide Antimicrobial) in the last 12 months
188	Medication	Patient had multiple medications (Azole Antifungal) in the last 12 months	Patient had medications (Azole Antifungal) in the last 12 months	medications (Azole Antifungal) in the last 12 months	Medication: (Azole Antifungal) in the last 12 months	Medication: (Azole Antifungal) in the last 12 months	Medication: (Azole Antifungal) in the last 12 months
194	Medication	Patient had multiple medications (Thiazolidinedione) in the last 12 months	Patient had medications (Thiazolidinedione) in the last 12 months	medications (Thiazolidinedione) in the last 12 months	Medication: (Thiazolidinedione) in the last 12 months	Medication: (Thiazolidinedione) in the last 12 months	Medication: (Thiazolidinedione) in the last 12 months
196	Medication	Patient had multiple medications (Dihydrofolate Reductase Inhibitor Antibacterial) in the last 12 months	Patient had medications (Dihydrofolate Reductase Inhibitor Antibacterial) in the last 12 months	medications (Dihydrofolate Reductase Inhibitor Antibacterial) in the last 12 months	Medication: (Dihydrofolate Reductase Inhibitor Antibacterial) in the last 12 months	Medication: (Dihydrofolate Reductase Inhibitor Antibacterial) in the last 12 months	Medication: (Dihydrofolate Reductase Inhibitor Antibacterial) in the last 12 months
211	Medication	Patient had multiple medications (Central alpha-2 Adrenergic Agonist) in the last 12 months	Patient had medications (Central alpha-2 Adrenergic Agonist) in the last 12 months	medications (Central alpha-2 Adrenergic Agonist) in the last 12 months	Medication: (Central alpha-2 Adrenergic Agonist) in the last 12 months	Medication: (Central alpha-2 Adrenergic Agonist) in the last 12 months	Medication: (Central alpha-2 Adrenergic Agonist) in the last 12 months
222	Medication	Patient had multiple medications (Central Nervous System Stimulant) in the last 12 months	Patient had medications (Central Nervous System Stimulant) in the last 12 months	medications (Central Nervous System Stimulant) in the last 12 months	Medication: (Central Nervous System Stimulant) in the last 12 months	Medication: (Central Nervous System Stimulant) in the last 12 months	Medication: (Central Nervous System Stimulant) in the last 12 months
226	Medication	Patient had multiple medications (Vitamin D3 Analog) in the last 12 months	Patient had medications (Vitamin D3 Analog) in the last 12 months	medications (Vitamin D3 Analog) in the last 12 months	Medication: (Vitamin D3 Analog) in the last 12 months	Medication: (Vitamin D3 Analog) in the last 12 months	Medication: (Vitamin D3 Analog) in the last 12 months
227	Medication	Patient had multiple medications (Prostaglandin Analog) in the last 12 months	Patient had medications (Prostaglandin Analog) in the last 12 months	medications (Prostaglandin Analog) in the last 12 months	Medication: (Prostaglandin Analog) in the last 12 months	Medication: (Prostaglandin Analog) in the last 12 months	Medication: (Prostaglandin Analog) in the last 12 months
229	Medication	Patient had multiple medications (Herpes Simplex Virus Nucleoside Analog DNA Polymerase Inhibitor) in the last 12 months	Patient had medications (Herpes Simplex Virus Nucleoside Analog DNA Polymerase Inhibitor) in the last 12 months	medications (Herpes Simplex Virus Nucleoside Analog DNA Polymerase Inhibitor) in the last 12 months	Medication: (Herpes Simplex Virus Nucleoside Analog DNA Polymerase Inhibitor) in the last 12 months	Medication: (Herpes Simplex Virus Nucleoside Analog DNA Polymerase Inhibitor) in the last 12 months	Medication: (Herpes Simplex Virus Nucleoside Analog DNA Polymerase Inhibitor) in the last 12 months
243	Medication	Patient had multiple medications (Leukotriene Receptor Antagonist) in the last 12 months	Patient had medications (Leukotriene Receptor Antagonist) in the last 12 months	medications (Leukotriene Receptor Antagonist) in the last 12 months	Medication: (Leukotriene Receptor Antagonist) in the last 12 months	Medication: (Leukotriene Receptor Antagonist) in the last 12 months	Medication: (Leukotriene Receptor Antagonist) in the last 12 months
249	Medication	Patient had multiple medications (Bisphosphonate) in the last 12 months	Patient had medications (Bisphosphonate) in the last 12 months	medications (Bisphosphonate) in the last 12 months	Medication: (Bisphosphonate) in the last 12 months	Medication: (Bisphosphonate) in the last 12 months	Medication: (Bisphosphonate) in the last 12 months
254	Medication	Patient had multiple medications (Dipeptidyl Peptidase 4 Inhibitor) in the last 12 months	Patient had medications (Dipeptidyl Peptidase 4 Inhibitor) in the last 12 months	medications (Dipeptidyl Peptidase 4 Inhibitor) in the last 12 months	Medication: (Dipeptidyl Peptidase 4 Inhibitor) in the last 12 months	Medication: (Dipeptidyl Peptidase 4 Inhibitor) in the last 12 months	Medication: (Dipeptidyl Peptidase 4 Inhibitor) in the last 12 months
262	Medication	Patient had multiple medications (Antihistamine) in the last 12 months	Patient had medications (Antihistamine) in the last 12 months	medications (Antihistamine) in the last 12 months	Medication: (Antihistamine) in the last 12 months	Medication: (Antihistamine) in the last 12 months	Medication: (Antihistamine) in the last 12 months
275	Medication	Patient had multiple medications (Dietary Cholesterol Absorption Inhibitor) in the last 12 months	Patient had medications (Dietary Cholesterol Absorption Inhibitor) in the last 12 months	medications (Dietary Cholesterol Absorption Inhibitor) in the last 12 months	Medication: (Dietary Cholesterol Absorption Inhibitor) in the last 12 months	Medication: (Dietary Cholesterol Absorption Inhibitor) in the last 12 months	Medication: (Dietary Cholesterol Absorption Inhibitor) in the last 12 months
283	Medication	Patient had multiple medications (Carbonic Anhydrase Inhibitor) in the last 12 months	Patient had medications (Carbonic Anhydrase Inhibitor) in the last 12 months	medications (Carbonic Anhydrase Inhibitor) in the last 12 months	Medication: (Carbonic Anhydrase Inhibitor) in the last 12 months	Medication: (Carbonic Anhydrase Inhibitor) in the last 12 months	Medication: (Carbonic Anhydrase Inhibitor) in the last 12 months
289	Medication	Patient had multiple medications (Antirheumatic Agent) in the last 12 months	Patient had medications (Antirheumatic Agent) in the last 12 months	medications (Antirheumatic Agent) in the last 12 months	Medication: (Antirheumatic Agent) in the last 12 months	Medication: (Antirheumatic Agent) in the last 12 months	Medication: (Antirheumatic Agent) in the last 12 months
295	Medication	Patient had multiple medications (Low Molecular Weight Heparin) in the last 12 months	Patient had medications (Low Molecular Weight Heparin) in the last 12 months	medications (Low Molecular Weight Heparin) in the last 12 months	Medication: (Low Molecular Weight Heparin) in the last 12 months	Medication: (Low Molecular Weight Heparin) in the last 12 months	Medication: (Low Molecular Weight Heparin) in the last 12 months
299	Medication	Patient had multiple medications (alpha-Adrenergic Agonist) in the last 12 months	Patient had medications (alpha-Adrenergic Agonist) in the last 12 months	medications (alpha-Adrenergic Agonist) in the last 12 months	Medication: (alpha-Adrenergic Agonist) in the last 12 months	Medication: (alpha-Adrenergic Agonist) in the last 12 months	Medication: (alpha-Adrenergic Agonist) in the last 12 months
307	Medication	Patient had multiple medications (Provitamin D2 Compound) in the last 12 months	Patient had medications (Provitamin D2 Compound) in the last 12 months	medications (Provitamin D2 Compound) in the last 12 months	Medication: (Provitamin D2 Compound) in the last 12 months	Medication: (Provitamin D2 Compound) in the last 12 months	Medication: (Provitamin D2 Compound) in the last 12 months
318	Medication	Patient had multiple medications (Aminoketone) in the last 12 months	Patient had medications (Aminoketone) in the last 12 months	medications (Aminoketone) in the last 12 months	Medication: (Aminoketone) in the last 12 months	Medication: (Aminoketone) in the last 12 months	Medication: (Aminoketone) in the last 12 months
320	Medication	Patient had multiple medications (Antiemetic) in the last 12 months	Patient had medications (Antiemetic) in the last 12 months	medications (Antiemetic) in the last 12 months	Medication: (Antiemetic) in the last 12 months	Medication: (Antiemetic) in the last 12 months	Medication: (Antiemetic) in the last 12 months
323	Medication	Patient had multiple medications (Lincosamide Antibacterial) in the last 12 months	Patient had medications (Lincosamide Antibacterial) in the last 12 months	medications (Lincosamide Antibacterial) in the last 12 months	Medication: (Lincosamide Antibacterial) in the last 12 months	Medication: (Lincosamide Antibacterial) in the last 12 months	Medication: (Lincosamide Antibacterial) in the last 12 months
328	Medication	Patient had multiple medications (Herpes Zoster Virus Nucleoside Analog DNA Polymerase Inhibitor) in the last 12 months	Patient had medications (Herpes Zoster Virus Nucleoside Analog DNA Polymerase Inhibitor) in the last 12 months	medications (Herpes Zoster Virus Nucleoside Analog DNA Polymerase Inhibitor) in the last 12 months	Medication: (Herpes Zoster Virus Nucleoside Analog DNA Polymerase Inhibitor) in the last 12 months	Medication: (Herpes Zoster Virus Nucleoside Analog DNA Polymerase Inhibitor) in the last 12 months	Medication: (Herpes Zoster Virus Nucleoside Analog DNA Polymerase Inhibitor) in the last 12 months
333	Medication	Patient had multiple medications (Calcineurin Inhibitor Immunosuppressant) in the last 12 months	Patient had medications (Calcineurin Inhibitor Immunosuppressant) in the last 12 months	medications (Calcineurin Inhibitor Immunosuppressant) in the last 12 months	Medication: (Calcineurin Inhibitor Immunosuppressant) in the last 12 months	Medication: (Calcineurin Inhibitor Immunosuppressant) in the last 12 months	Medication: (Calcineurin Inhibitor Immunosuppressant) in the last 12 months
